# Supplementary material for: The Association between Job-Related Psychosocial Factors and Prolonged Fatigue among Industrial Employees in Taiwan
Source: PLoS One. 2016 Mar 1;11(3):e0150429. doi: 10.1371/journal.pone.0150429 (PMC4773097; doi:10.1371/journal.pone.0150429)
Supplement: S1 Dataset — (XLS) [file pone.0150429.s001.xls]

## Sheet: dataset
code	gender	age	occupation	perceived physical health	esercise	perceived mental health	CHQ	JCQdemand	JCQcontrol	JCQsupport	fatigue
CH01	1	54	1	2	0	2	9	30	76	24	48
CH02	1	54	2	2	0	1	6	27	70	19	38
CH03	1	59	2	3	0	2	12	29	56	22	94
CH04	1	59	2	2	1	2	12.5	30	66	24	80
CH05	1	51	2	3	0	3	6	32	66	24	69
CH06	1	49	2	2	0	2	16	40	70	25	78
CH07	1	39	2	2	1	2	13	33	68	19	75
CH08	1	42	2	3	0	3	6	27	60	24	78
CH09	1	.	.	2	0	2	10	36	78	27	59
CH10	1	41	2	2	0	3	12	32	66	29	80
CH100	1	44	3	1	0	1	2	35	58	24	34
CH11	1	36	3	3	1	3	7	33	60	27	67
CH12	1	51	.	.	.	.	12.5	30	66	24	82
CH13	1	50	2	3	0	3	16	36	56	15	83
CH14	0	25	2	4	0	3	6	26	66	21	55
CH15	1	59	2	3	1	3	9	34	54	22	58
CH16	1	54	2	2	0	2	14.44	32	64	21	63
CH17	1	46	2	3	0	2	6	27	58	22	63
CH18	1	47	2	2	0	3	14	30	54	20	70
CH19	1	48	2	4	1	4	21	26	60	24	95
CH22	1	36	2	5	1	3	24	38	44	16	120
CH26	1	38	2	2	0	2	3	27	54	25	51
CH27	1	56	2	4	0	3	15	39	66	24	78
CH28	1	47	2	3	1	3	12	32	62	24	82
CH29	1	.	2	3	0	3	12	30	66	24	60
CH31	1	47	.	4	0	3	14	39	58	20	87
CH33	1	54	2	3	1	3	16.67	32	60	22	89
CH34	1	46	2	3	0	5	28	30	60	28	84
CH37	1	48	2	3	0	3	17.5	30	62	21	.
CH38	1	37	.	3	0	3	13	36	60	24	75
CH40	1	.	2	2	0	2	7	27	62	24	81
CH41	1	46	2	2	0	3	14	.	.	.	72
CH42	1	59	1	2	0	2	20	29	68	18	76
CH44	0	45	2	3	1	2	12	18	68	23	39
CH45	1	47	2	3	0	3	13	30	60	23	80
CH48	1	64	2	4	0	3	10	27	54	21	79
CH49	1	54	2	3	0	2	0	27	60	24	55
CH51	1	46	2	3	0	2	9	30	60	24	50
CH52	1	41	2	2	1	2	3	30	66	24	48
CH53	1	29	2	3	0	3	13	32	68	28	69
CH54	0	44	2	3	0	3	13	32	66	23	80
CH55	1	48	2	3	0	3	.	30	60	23	.
CH56	1	45	2	1	1	2	2	26	52	22	29
CH58	1	56	2	2	1	2	11	30	62	24	61
CH59	1	56	2	2	1	2	11	33	62	24	53
CH60	1	50	2	2	0	2	12	30	66	24	80
CH61	1	54	2	3	0	3	17	34	66	20	79
CH62	1	50	2	3	0	3	17	34	66	20	79
CH63	1	52	2	4	0	3	21	29	62	23	90
CH64	1	54	2	2	0	3	8	.	.	.	36
CH65	1	37	2	3	0	2	10	31	64	24	61
CH66	1	53	2	3	1	3	10	29	66	24	65
CH67	1	55	2	3	0	3	12	30	70	24	55
CH68	1	54	2	2	1	2	13	27	70	24	77
CH69	1	55	2	2	0	2	4	26	64	22	46
CH70	1	40	2	2	0	2	5	30	66	24	38
CH72	1	44	2	3	0	3	12	27	58	22	86
CH73	1	25	2	3	0	3	7	27	66	24	75
CH74	1	41	3	3	0	3	12	36	50	20	81
CH77	1	36	2	3	0	3	20	27	66	20	78
?	1	?	?	4	1	4	8	30	72	28	89
CH80	1	27	2	2	1	2	11	24	52	19	68
CH81	1	30	2	3	1	3	10	34	52	30	60
CH82	1	50	2	3	0	3	15	25	68	28	77
CH83	1	50	2	2	1	2	14	27	70	27	59
CH86	1	62	2	3	1	3	7.78	30	70	20	82
CH87	1	65	2	3	0	1	7	29	64	28	44
CH89	1	54	2	3	1	3	7	28	84	32	68
CH90	1	62	2	2	0	3	5	27	62	24	47
CH91	1	44	2	2	0	2	1	24	80	26	41
CH92	1	56	2	2	1	3	18	40	60	21	82
CH93	1	45	2	2	1	2	12	27	76	32	65
CH94	1	44	.	4	0	4	31	27	64	23	129
CH95	1	44	1	4	0	4	13	34	58	22	87
CH96	0	51	2	3	0	2	11	30	72	28	73
CH97	1	51	2	1	1	1	15	31	58	24	34
CH98	1	63	2	3	0	3	3	28	60	24	48
CH99	1	62	.	3	0	2	16	27	66	23	70
TI001	0	42	2	3	0	3	14	30	66	24	76
TI002	0	38	2	3	0	3	7	27	54	20	57
TI003	0	45	2	2	0	3	15	27	66	24	62
TI004	1	43	2	3	0	3	7	27	64	24	57
TI005	1	41	2	4	0	4	19	40	56	15	103
TI006	1	53	3	3	0	3	12	29	54	19	79
TI007	1	44	2	2	0	2	8	26	60	24	37
TI008	1	54	2	2	0	2	9	27	62	24	40
TI009	1	43	2	2	1	2	4	30	70	31	23
TI010	1	52	2	2	0	3	8	32	58	22	53
TI011	1	52	1	2	0	2	13	30	62	24	56
TI012	0	35	2	3	0	3	8	27	58	24	65
TI013	1	59	3	3	1	2	8	27	62	24	71
TI014	1	51	3	3	0	2	4	30	58	22	75
TI015	1	50	3	3	1	3	14	30	56	24	80
TI016	1	38	3	3	1	5	13	36	38	20	81
TI017	1	43	2	3	1	4	16	44	42	14	116
TI018	1	48	3	2	0	3	11	34	60	24	75
TI019	1	32	2	3	0	4	14	33	64	24	97
TI020	1	44	3	3	0	3	11	27	66	24	75
TI021	1	53	3	2	1	2	8	27	54	17	34
TI022	1	46	3	2	0	2	8	27	54	24	47
TI023	1	52	2	1	0	3	10	28	60	18	56
TI024	0	.	2	3	0	3	27	29	60	21	87
TI025	1	59	1	2	1	2	.	27	74	24	45
TI026	1	48	3	3	1	3	11	36	60	24	90
TI027	1	53	1	3	1	3	18	37	58	21	72
TI028	1	54	.	3	0	4	18	40	56	19	83
TI029	0	44	2	4	0	3	9	29	36	14	54
TI030	1	51	3	2	0	2	12	30	66	24	80
TI031	1	26	3	4	1	4	20	36	50	16	106
TI032	1	62	3	3	0	3	19	36	52	15	69
TI033	1	33	3	3	0	4	21	34	62	15	89
TI034	1	37	2	2	0	3	18	39	50	21	94
TI035	1	60	2	2	1	2	6	30	52	21	67
TI036	1	34	2	3	1	3	1	27	52	21	61
TI037	1	46	1	3	1	3	14	33	72	24	67
TI038	1	46	3	3	0	3	12	32	60	21	77
TI039	1	48	1	2	0	2	1	30	76	24	45
TI040	1	48	2	2	0	2	9	27	74	24	58
TI041	1	47	2	3	0	3	12	29	70	24	74
TI042	1	50	2	3	0	3	19	34	64	24	64
?	1	?	?	4	1	4	22	30	58	20	85
TI044	1	45	2	3	0	3	12	24	52	24	81
TI045	1	47	1	2	0	2	8	29	60	22	61
TI046	1	47	2	3	1	4	18	27	50	24	89
TI047	1	43	2	2	0	3	10	32	62	24	54
TI048	1	54	2	3	0	2	7	30	70	24	38
TI049	1	52	2	1	1	2	7	27	72	24	46
TI050	1	55	2	2	1	3	9	29	64	20	43
TI051	1	39	3	2	0	2	3	36	60	20	65
TI052	1	50	1	2	0	2	2	26	68	23	34
CL01	1	43	1	2	0	2	16	30	70	24	70
CL02	1	36	3	1	0	1	4	30	62	24	68
CL03	1	30	3	2	0	2	2	30	58	24	65
CL04	1	43	2	2	0	2	12	30	62	32	65
CL05	1	28	2	2	1	3	7	30	58	24	59
CL06	1	33	2	1	0	1	11	36	70	24	70
CL07	1	49	1	2	0	2	11	32	70	24	60
CL08	1	32	2	1	0	1	1	.	.	.	50
CL09	1	30	3	2	0	2	2	29	56	24	68
CL10	1	28	3	3	0	3	12	32	58	24	76
CL11	1	30	2	2	0	2	0	36	66	24	57
CL12	1	31	3	2	1	2	2	32	50	24	60
CL13	1	29	3	3	1	3	12	36	56	24	72
CL14	1	28	3	3	0	3	12	34	70	24	71
CL15	1	34	2	2	0	2	2	36	50	20	100
CL16	1	35	2	2	0	2	0	36	64	24	26
CL17	1	36	3	2	1	2	10	34	50	24	64
CL18	1	48	1	2	0	2	8	30	68	24	85
CL19	1	38	3	2	0	1	12	36	48	22	89
CL20	1	49	3	2	1	2	16	32	58	24	83
CL21	1	32	3	1	0	1	10	30	66	24	77
CL22	1	36	3	1	0	1	2	32	62	23	81
CL23	1	37	3	2	0	2	8	29	62	24	82
CL24	1	40	3	2	0	2	16	30	54	24	87
CL25	1	47	3	1	0	1	14	33	58	19	60
CL26	1	39	3	2	0	2	5	30	66	24	64
CL27	1	29	3	2	0	2	5	30	58	24	54
CL28	1	39	2	2	0	2	3	30	66	24	58
CL29	0	38	2	2	0	3	2	36	48	24	60
CL30	1	36	2	1	0	1	2	30	66	24	45
CL31	0	38	2	3	0	3	12	36	60	24	54
CL32	1	27	2	2	0	2	10	27	52	24	68
CL33	1	28	2	2	0	2	2	34	56	24	70
CL34	1	28	2	1	0	1	0	27	70	31	32
CL35	1	39	1	2	0	2	2	32	74	24	82
CL36	1	54	2	2	1	2	15	24	60	24	65
CL37	1	42	2	1	0	1	0	30	66	24	64
CL38	1	47	2	1	0	1	4	30	64	24	58
CL39	1	29	2	2	0	2	11	30	66	24	50
CL40	1	49	1	2	0	2	10	30	68	24	57
HG001	1	46	2	2	1	2	5	26	68	24	54
HG002	1	47	2	2	0	2	10	32	70	23	35
HG003	1	38	.	4	1	3	10	30	70	24	93
HG004	1	24	3	3	0	3	9	26	66	24	74
HG005	0	27	2	2	0	2	12	26	58	22	45
HG006	1	28	2	3	0	4	16	32	76	21	92
HG007	1	28	3	4	0	4	16	33	52	21	85
HG008	1	29	2	2	0	2	0	34	68	24	55
HG009	0	29	2	4	1	3	24	31	54	25	77
HG010	1	30	2	5	0	3	23	37	60	16	102
?	1	?	?	2	0	5	14	29	70	23	77
HG012	0	31	3	3	0	3	2	30	68	24	82
HG013	1	31	2	3	0	3	15	36	70	22	85
HG014	1	31	3	3	1	3	31	48	44	8	119
HG015	1	31	2	3	0	2	2	27	68	24	44
HG016	0	32	2	3	0	3	7	26	52	19	83
HG017	1	32	2	3	0	3	14	29	56	18	70
HG018	0	32	2	3	0	2	4	36	62	24	70
HG019	1	32	2	4	1	3	24.44	34	62	24	93
HG020	1	32	3	1	0	1	4	28	62	32	27
HG021	1	33	2	3	0	3	4	33	64	24	65
HG022	1	33	2	3	0	3	9	29	64	25	81
HG023	1	33	3	3	0	3	7.5	23	50	24	59
HG024	0	33	3	2	0	2	2	30	60	24	51
HG025	1	34	1	4	0	4	12	34	66	24	85
HG026	1	34	3	4	1	3	17	34	54	23	86
HG027	0	34	2	3	0	3	9	34	68	24	76
HG028	1	34	3	3	0	3	4	48	62	24	69
HG029	1	35	3	3	0	2	10	32	42	23	55
HG030	1	35	2	3	0	3	14	32	66	32	73
HG031	1	35	2	3	0	3	13	32	58	22	86
HG032	1	36	1	3	0	3	8	30	74	25	76
HG033	1	36	3	2	0	3	13	29	70	18	63
HG034	0	36	.	3	1	3	10	30	74	24	62
HG035	0	37	3	3	0	3	24	34	60	24	97
HG036	1	37	3	3	0	3	20	34	66	24	79
HG037	0	37	3	3	0	3	26	34	58	16	94
HG038	0	37	2	2	0	2	12	.	.	.	79
HG039	0	37	3	3	0	3	5	30	58	24	65
HG040	1	38	1	3	0	3	16	27	70	24	82
HG041	0	38	2	4	1	4	22	34	52	17	80
HG042	0	38	.	3	0	3	21	34	58	20	91
HG043	1	38	3	2	0	2	22	36	50	23	82
HG044	1	39	2	4	0	5	.	36	52	20	128
HG045	0	39	2	3	0	3	12	36	54	19	75
HG046	1	39	2	2	0	2	4	30	80	24	41
HG047	0	39	2	3	1	3	14	27	50	22	71
HG048	1	39	2	3	1	4	18	34	78	10	93
HG049	1	40	3	3	0	3	8	30	60	24	78
HG050	1	40	3	2	0	2	7	26	66	24	38
HG051	0	41	2	3	0	3	16	31	68	23	75
HG052	1	42	3	3	1	4	18	29	58	20	80
HG053	0	42	3	2	0	2	5	30	66	24	29
HG054	1	42	2	4	0	5	26	48	48	8	116
HG055	1	42	3	4	0	4	17	36	68	26	94
HG056	0	42	3	4	0	3	11	27	60	24	80
HG057	1	42	2	3	0	3	10	29	62	16	68
HG058	1	48	1	2	0	2	17	31	72	25	72
HG059	1	42	3	3	0	3	14	30	56	24	59
HG060	1	42	3	3	0	4	.	.	.	.	69
HG061	1	42	1	3	0	3	15	37	70	24	91
HG062	1	42	1	2	0	2	10	34	64	24	77
HG063	1	43	3	2	0	2	12	.	.	.	82
HG064	1	43	1	3	0	4	23	32	70	24	82
HG065	1	44	1	3	1	3	11	29	60	22	88
HG066	0	44	3	2	0	1	6	24	70	29	47
HG067	1	45	3	3	0	3	10	30	58	24	83
HG068	1	45	3	2	0	3	9	42	44	23	63
HG069	1	46	1	3	0	3	12	24	70	25	28
HG070	0	46	2	3	.	3	10	24	58	23	41
?	0	?	?	1	0	2	7	34	68	22	25
HG072	0	47	.	1	0	1	4	29	70	25	26
HG073	0	47	3	3	0	3	14	34	58	23	77
HG074	0	48	2	3	1	3	8	29	66	22	74
HG075	1	48	1	2	0	2	9	27	70	24	66
HG076	1	49	3	2	0	1	11	32	60	24	71
HG077	1	49	3	2	0	2	12	30	58	24	29
HG078	0	49	3	2	0	3	12	36	48	19	66
HG079	1	50	2	2	0	2	5	24	58	24	59
HG080	0	50	3	2	0	2	7	32	66	23	26
HG081	0	50	3	2	0	2	7	24	72	24	41
HG082	1	51	1	3	0	3	6	33	58	21	62
HG083	1	51	2	2	0	3	18	34	68	20	71
HG084	0	51	1	1	1	1	6	28	72	24	41
HG085	0	52	.	3	0	3	16	24	54	24	79
HG086	1	55	3	2	0	2	4	23	66	32	46
HG087	0	59	.	3	0	3	12	30	52	24	79
HG088	1	34	3	1	0	1	12	30	66	24	80
HG089	0	54	3	2	0	3	14	33	54	16	57
T0001	0	47	2	1	0	1	8	34	66	23	43
T0002	1	34	2	2	1	2	19	40	84	32	78
T0005	1	49	1	2	0	3	12	34	64	24	65
T0007	1	49	2	2	0	2	10	27	80	25	63
T0008	1	44	2	3	0	2	8	37	68	24	55
T0009	1	46	2	2	0	2	9	44	92	20	54
T0010	1	46	2	2	0	2	2	30	66	24	47
T0011	0	44	3	2	0	3	14.18	32	60	23	76
T0012	1	64	2	3	0	3	9	27	66	24	69.75
T0014	0	47	1	2	1	2	2	29	62	24	55.29
T0015	0	45	1	2	0	2	8	26	70	24	58
T0016	0	45	2	3	0	3	17	26	64	23	78
T0017	1	56	2	3	1	3	10	29	56	24	70
T0018	0	47	2	2	0	2	11	26	54	24	72
T0019	1	59	1	3	1	3	11	40	68	27	73.86
T0020	1	56	2	3	0	3	7	24	68	24	59
T0022	1	43	3	3	0	3	8	29	58	21	71
T0023	1	43	2	2	1	2	3	36	72	22	54
T0024	0	41	2	3	0	3	7	24	70	24	44
T0025	1	49	2	1	1	1	0	26	90	30	24
T0026	0	46	3	4	0	3	16	.	.	.	66
T0027	1	41	3	4	0	3	13	42	68	21	70
T0028	1	41	3	3	0	3	9	26	64	24	64
T0030	1	48	1	2	1	1	1	27	70	24	35
T0031	1	48	3	3	0	3	9	32	70	24	67
T0032	1	51	2	3	0	3	9	34	73.6	24	68
T0033	1	50	3	2	0	3	3	31	68	20	38
T0034	1	58	3	2	0	3	6	36	62	22	50.74
T0035	1	61	3	2	0	2	13	26	54	21	72
T0036	1	62	2	3	0	3	17	30	66	24	65
T0038	1	58	2	2	0	2	7	27	68	24	71
T0039	1	56	3	3	0	3	12	30	66	24	80
T0040	1	55	2	2	0	1	5	30	62	21	45
T0041	1	46	2	3	0	3	11	34	76	24	60
T0042	1	52	2	3	1	3	8	.	.	.	70.62
T0043	1	49	3	1	0	1	2	21.25	78	32	42
T0044	1	45	2	3	0	2	4	30	80	27	66
T0045	1	43	2	3	0	2	4	39	78	28	24
T0046	0	49	2	3	0	3	12	34	68	23	56
T0047	0	44	2	2	0	2	10	27	74	24	64
T0048	1	37	3	4	0	3	14	40	60	20	78
?	0	?	?	?	0	3	8	36	70	22	70.67
T0050	1	45	1	3	0	3	5	30	70	24	71
T0051	1	48	2	2	0	2	11	24	56	21	38
T0052	0	45	2	2	1	2	2	.	.	.	35.9
T0054	0	44	2	3	0	3	7	27	64	24	37
T0056	1	54	3	1	0	1	6	27	64	23	34
T0057	1	43	2	3	0	3	15	36	68	23	82
T0058	1	48	3	3	0	3	15	30	68	24	65
T0059	1	51	2	2	0	2	11	34	64	22	63
T0060	1	51	2	3	0	2	12	24	54	24	62
T0061	1	43	2	2	0	2	5	.	.	.	71
T0063	1	57	2	3	0	2	3	29	62	21	43
T0064	1	51	3	3	0	3	15	34	60	22	62.86
T0065	0	48	2	3	0	3	6	36	72	23	49
T0066	1	59	3	2	0	2	2	27	66	24	48
T0067	.	57	3	.	.	.	.	27	68	23	34.43
T0068	1	54	2	3	0	2	15	35	70	24	74
T0069	1	50	2	2	0	1	0	32	62	27	44
T0070	1	49	2	2	1	2	7	27	64	24	46
T0071	1	37	2	2	0	1	1	37	74	24	66
T0072	1	51	2	3	0	2	16	36	56	22	77
T0073	1	49	2	2	0	2	0	32	70	24	50
T0074	1	59	2	2	0	2	3	29	66	24	52
T0075	0	48	2	3	0	3	2	32	66	26	54
T0076	1	52	2	3	0	2	10	36	70	31	55
T0077	1	53	3	3	0	3	12	30	74	24	62
T0079	1	44	3	4	1	5	11	41	46	11	128
T0080	1	55	3	4	1	4	15	33	52	21	87
T0081	1	35	3	3	0	3	16	37	50	23	64
T0082	1	45	3	3	0	2	12	36	60	23	70
T0083	1	41	3	4	1	4	20	30	52	23	82
T0084	1	45	2	3	0	3	16	32	58	24	83
T0085	1	53	2	3	0	3	17	36	88	25	68
T0086	1	55	3	3	0	3	6	30	66	24	55
T0087	1	53	3	3	1	2	9	30	64	20	76.86
T0088	1	44	2	4	0	4	12	29	68	22	92
T0089	1	52	3	2	0	3	7	33	62.4	21	59
T0090	1	46	3	4	1	2	13	34	66	24	56.71
T0091	1	51	3	2	0	2	1	27	70	24	35
T0092	1	55	3	3	0	3	11	30	70	22	79
T0094	0	48	2	2	0	1	4	30	66	24	48
T0095	1	50	2	2	0	2	11	29	66	21	66
T0096	1	51	1	2	0	2	2	27	80	25	32
T0097	1	60	2	2	0	2	0	30	66	26	25
T0098	1	60	2	2	1	2	6	36	72	24	48
T0100	0	46	2	3	0	2	2	26	88	32	35
T0101	1	60	2	3	0	2	8	27	62	24	47
T0102	1	54	2	2	0	2	8	24	70	24	40
T0105	1	56	2	1	0	1	6	30	70	24	46
T0106	1	51	2	3	0	3	11	30	66	24	71
T0107	1	50	1	3	0	3	16	36	64	24	83
T0108	1	50	2	3	0	3	11	30	70	24	72
T0109	1	52	2	2	0	2	10	30	60	24	38
T0110	0	48	2	2	0	2	4	27	62	24	69
T0111	1	52	2	3	0	3	10	32	64	28	73
T0112	1	50	1	2	0	2	6	29	70	24	49
T0113	1	50	2	2	0	2	2	27	68	32	24
T0114	1	48	1	1	1	1	0	28	90	32	22
T0115	1	50	2	3	0	1	12	26	66	25	74
T0117	1	57	2	3	.	1	3	32	64	21.33	37
?	0	?	?	3	0	3	12	36	72	24	42
T0119	1	49	2	2	1	2	1	31	56	20	51
T0120	1	51	2	2	0	2	10	26	68	21	49.71
T0121	1	47	2	2	1	2	12	26	58	24	76
T0122	1	46	2	2	1	2	15	29	58	17	65
T0123	1	49	2	2	0	2	2	24	70	24	50.25
T0125	1	49	2	3	0	3	14.18	36	54	21	74
T0126	1	53	2	3	0	3	24	32	62	24	81
T0127	1	49	2	2	1	2	8	32	76	24	30
T0128	1	60	2	2	1	3	4	34	64	25	45.43
T0129	1	48	2	3	0	2	1	29	62	24	56
T0130	1	53	2	2	0	3	5	.	.	.	39
T0131	1	44	2	2	0	2	3	29	64	24	44
T0132	1	46	2	2	0	2	12	26	70	24	56
T0133	1	32	3	4	0	4	18	23	62	31	106
T0134	1	51	2	3	1	2	9	22	58	30	79
T0136	1	50	2	3	0	3	7	36	54	21	67
T0137	1	51	2	1	0	2	1	37	70	25	39
T0138	1	48	2	2	1	2	9	24	56	21	46
T0139	0	49	2	2	0	1	5	30	80	29	33
T0141	0	46	2	3	1	3	1	36	50	23	45
T0142	0	46	2	2	0	3	6	28	66	23	71
T0143	1	48	2	2	0	2	9	34	64	24	64
T0144	1	47	2	2	0	2	9	36	70	18	69
T0145	0	44	3	2	0	2	12	30	82	24	55
T0146	0	44	3	3	.	2	10	27	62	24	54
T0147	1	49	2	2	0	2	7.64	34	73.6	30	53.71
T0148	1	41	3	3	0	3	8	29	68	24	44
T0149	1	50	3	3	0	2	3.27	30	66	24	44
T0150	1	54	2	3	0	3	7	36	72	22	68
T0151	1	43	2	2	1	2	12	34	72	24	71
T0152	0	58	2	2	0	2	9	31	70	23	50
T0153	0	43	3	3	0	3	10	34	54	21	66
T0154	1	52	2	3	0	3	13	38	78	24	51
T0155	1	47	2	2	0	2	8	30	66	24	55
T0156	0	40	3	3	1	2	8	34	56	22	66
T0157	1	52	2	3	0	3	10	34	72	19.67	57
T0158	1	46	2	1	1	1	6.55	30	66	19	41
T0159	1	53	3	3	0	3	12	27	62	24	69
T0160	1	63	.	3	1	3	11	34	72	21.33	67
T0161	1	59	3	3	1	2	7.2	29	68	24	51.5
T0162	1	53	2	1	0	1	2	39	78	22	36
T0163	1	55	3	1	0	1	5	25	80	24	41
T0164	1	51	2	3	0	3	12	.	.	.	82
T0165	1	63	2	4	0	2	5	27	70	24	41
T0166	1	48	3	2	0	3	8	30	52	23	64
T0167	0	48	3	2	0	3	10	30	74	28.67	53
T0168	0	45	2	3	0	3	12	27	66	23	64
T0169	1	53	2	2	0	2	9	39	70	24	52
T0170	0	49	3	2	0	2	14	29	68	24	60
T0171	0	47	3	2	0	2	5.45	30	70	24	42
T0172	1	52	3	3	0	3	10	24	66	23	67
T0173	1	50	2	2	0	2	12	27	68	24	71
T0174	1	46	3	3	0	3	13	34	54	22	46
T0175	1	55	3	3	0	3	12	28	80	18	39
T0177	1	47	2	2	0	3	11	.	.	.	42
T0178	1	50	3	2	1	2	12	27	56	24	72
T0179	1	60	2	2	1	2	12	27	68	18	75
T0180	1	45	3	2	0	2	2	24	66	24	61
T0181	1	49	2	3	0	3	9	34	68	24	67
?	.	?	?	?	.	.	.	27	60	24	63
T0183	0	46	2	5	1	2	18	24	66	26	79
T0184	1	54	3	3	0	3	0	26	54	21	79
T0185	1	45	3	4	0	3	7	30	66	24	52
T0186	1	61	2	2	0	1	0	27	62	24	32
T0187	1	44	3	3	0	2	7	29	68	24	54
T0188	1	46	3	2	0	2	4	32	60	20	55
T0191	.	48	3	.	.	.	.	29	56	16	41
T0192	0	46	3	3	0	3	12	32	70	24	64
T0193	1	48	2	3	0	3	11	.	.	.	64
T0194	0	42	2	2	0	2	4	32	68	24	45
T0195	0	58	3	3	0	1	0	27	72	22	33.48
T0196	1	47	3	3	0	3	13	30	64	20	56
T0197	1	55	2	3	0	2	10	30	70	24	61
T0198	1	61	3	3	0	1	5	24	56	23	57
T0199	1	57	3	3	0	3	4	31	52	20	77
T0200	1	51	3	3	0	3	19	.	.	.	90
T0202	1	49	3	2	0	2	3	30	70	24	54
T0203	1	62	3	2	0	2	9	31	58	21	78
T0204	1	50	3	3	0	3	7	36	52	17	47
T0206	1	50	3	3	0	3	13	27	50	21	64
T0207	1	54	2	3	0	3	12	31	62	24	57
T0208	1	49	3	3	0	3	12	26	68	24	72.75
T0210	1	53	1	3	0	3	5	27	66	24	52
T0211	1	50	3	3	0	3	12	34	60	22	77
T0213	1	51	2	3	0	3	12	30	58	24	80
T0214	1	55	2	3	1	2	4	27	70	22	53
T0215	1	52	1	1	0	1	0	.	.	.	49
T0218	1	43	3	3	0	3	10	30	66	24	58
T0221	1	53	3	3	0	3	15	30	56	24	61
T0222	1	54	3	3	0	3	15	24	56	24	98
T0223	1	52	3	3	0	3	12	32	66	17	65
T0224	1	48	3	2	0	2	4	27	58	21	37.33
T0226	1	46	3	4	0	3	13	34	54	20	58
T0227	1	44	2	2	0	2	12	30	70	24	73
T0228	1	49	3	3	0	2	14	34	62	20	68
T0232	1	45	3	4	0	3	16	32	60	23	87
T0234	1	51	3	3	0	3	8	34	62	22	51
T0236	1	50	3	2	0	2	0	30	62	24	68
T0237	1	45	3	3	0	3	9	32	54	22	72
T0238	1	53	3	1	0	1	9	27	68	24	66
T0240	1	49	3	3	0	3	12	30	66	24	79
T0242	1	50	2	3	1	3	12	24	52	24	70
T0243	1	53	3	2	0	1	0	28	54	21	34
T0244	1	52	3	2	0	2	12	29	70	24	40
T0245	1	45	3	2	1	2	15	36	62	23	81
T0246	1	50	3	3	0	3	6	29	64	21	79
T0247	1	52	3	2	0	2	10	32	54	22	45.5
T0249	1	61	3	2	0	2	11	32	56	23	71
T0250	1	51	3	3	0	3	12	30	66	24	53.43
T0251	1	49	3	3	0	3	21	30	56	20	84
T0252	1	51	3	3	0	3	12	27	64	24	81
T0253	1	52	3	3	1	3	12	30	66	24	73
T0254	1	60	3	3	1	3	12	.	.	.	58
T0256	1	51	3	2	0	2	13	30	62	24	64
T0257	1	55	3	2	1	2	10	29	60	24	55
T0258	1	51	3	2	0	2	2	30	66	24	80
T0259	1	56	3	3	0	3	8	33	55.2	20	42.33
T0264	1	55	3	3	1	1	1	25	76	25	41
T0265	1	38	3	2	0	2	6	26	58	20	61
?	1	?	?	?	0	3	17	30	60	24	80
T0269	1	48	1	2	0	3	6	36	70	21	37
T0270	1	56	3	3	0	3	8	24	66	24	57
T0271	1	53	2	3	0	3	7	30	70	24	54
T0272	1	49	2	2	0	2	7.2	29	72	27	42
T0273	1	58	2	3	1	3	5	30	60	24	67
T0274	1	49	3	4	0	4	19	32	66	22	110
T0275	1	54	2	2	0	2	8	32	64	19	54
T0276	1	53	2	3	0	3	17	36	57.6	18	60
T0277	1	52	3	3	0	3	12	34	70	22	49
T0278	1	44	3	3	0	3	27	31	46	26	92
T0279	1	51	3	3	0	3	12	34	54	19	79
T0280	1	43	3	3	1	3	22	36	42	22	84
T0281	1	55	3	3	0	3	12	30	70	24	47
T0282	1	54	1	3	0	2	7	27	70	24	51
T0283	1	52	1	3	0	2	6	32	70	24	56
T0284	1	58	2	2	0	2	11	31	66	24	75.5
T0286	1	51	3	2	0	3	14	.	.	.	61
T0287	1	48	3	2	1	2	12	29	64	20	50
T0288	0	43	2	2	1	2	9	29	66	24	80
T0289	1	57	3	2	0	2	7	24	64	22	45
T0290	1	53	2	3	0	3	10	36	62	21	54
T0291	1	48	1	3	0	3	6	36	70	24	63
T0292	1	47	2	3	0	3	2	32	82	23	43
T0293	0	47	3	3	1	3	21	34	66	25	85
T0294	0	44	3	3	0	2	4	24	72	29	50
T0295	1	46	2	4	0	3	8	27	70	24	73
T0296	0	49	2	3	1	3	13.2	32	66	24	65
T0297	1	55	2	2	1	2	4	35	86	27	31
T0298	1	49	2	2	0	2	3.27	30	72	24	38
T0299	1	48	3	3	1	3	14	33	61.6	20	85
T0300	1	44	2	3	0	2	6	27	58	21	74
T0301	1	43	2	3	0	3	11	32	62	24	73
T0302	1	43	3	3	0	2	13	36	48	20	70.17
T0303	1	50	2	2	0	2	10	26	70	23	62
T0304	1	56	3	3	0	3	12	24	70	24	37.8
T0305	1	52	3	2	0	2	0	.	.	.	47
T0306	0	58	3	2	1	1	0	30	66	24	45
T0307	1	51	3	2	1	2	11	30	68	24	58
T0308	1	53	3	3	0	3	7	30	70	24	37
T0309	1	45	3	3	1	2	6	26	64	24	51
T0310	1	48	3	3	0	3	8	30	66	24	80
T0311	1	47	3	2	1	2	12	.	.	.	67
T0312	1	51	2	2	0	2	0	30	58	24	45
T0313	1	51	3	2	1	2	7	34	64	24	65
T0314	1	50	3	2	0	2	0	33	72	26	36
T0315	1	28	2	3	0	3	2	30	66	24	80
T0316	1	53	3	3	0	1	5	32	66	24	48
T0317	1	48	2	2	1	2	7	27	70	24	45
T0318	1	53	2	2	0	2	10	30	68	23	57
T0319	1	50	2	3	0	3	6	26	60	22	67
T0320	1	50	3	3	1	3	14	34	58	22	68
T0322	1	60	2	2	1	2	9	33	82	31	49
T0323	1	59	2	2	0	2	6	30	64	24	44.5
T0324	1	44	2	3	0	2	14	32	76	24	54
T0325	1	51	1	2	0	2	1	27	74	26	27
T0326	1	46	2	3	0	2	9	36	70	32	60
T0327	0	46	2	3	0	2	14	27	58	24	77
T0328	1	48	1	3	0	3	11	36	64	24	67
T0329	1	51	2	2	0	2	12	30	64	26	44
?	0	?	?	?	1	3	13	30	60	24	78
T0331	1	50	1	3	0	2	12	30	68	27	80
T0333	1	52	2	3	0	3	5	26	74	20	46
T0334	0	46	2	3	0	1	5	33	76	24	30
T0335	1	49	1	2	1	2	5	29	66	24	61
T0336	1	51	2	1	0	2	9	30	70	24	60.43
T0338	1	49	1	2	0	2	4	27	70	24	42
T0339	0	47	2	3	0	3	15	35	64	27	40
T0340	1	49	2	2	0	.	4	24	76	21	35
T0341	1	47	3	3	1	3	10	27	68	24	61
T0342	1	50	2	2	1	2	9	35	74	21	50
T0343	.	55	2	.	.	.	5	27	66	24	40
T0344	1	53	2	2	1	2	1	27	72	24	46
T0345	1	50	2	4	0	3	16	45	44	16	73
T0346	1	51	1	3	1	3	12	27	58	24	79
T0347	1	47	2	3	1	2	12	32	70	24	76
T0348	1	51	2	2	1	1	5	27	72	24	32
T0349	1	42	2	2	0	3	12	27	63.2	24	60
T0350	1	51	2	2	1	2	7	34	68	24	36.46
T0351	.	46	2	.	.	.	.	29	68	21	67.17
T0352	1	46	2	4	0	3	12	30	70	23	77
T0353	1	52	2	1	0	1	1	30	72	25	45
T0354	1	44	3	3	1	3	12	30	74	24	73
T0355	0	47	2	2	0	2	8	26	64	24	42
T0356	1	49	1	3	0	2	9	30	70	24	71
T0357	1	50	2	3	1	3	11	27	68	23	62
T0358	1	50	1	1	0	1	0	27	78	27	25
T0359	0	45	2	3	1	3	14	30	66	24	69.67
T0360	1	59	2	2	0	3	8	27	66	24	80
T0361	0	42	2	2	0	2	5	28	60	20	36
T0362	1	49	2	3	1	3	12	36	66	24	76
T0363	1	47	2	2	0	2	5	44	68	20	45
T0364	1	55	2	3	0	3	11	30	60	20	53
T0365	1	49	2	3	1	3	9	30	68	23	82
T0366	0	50	2	3	.	3	12	32	72	22	58
T0367	1	50	2	2	0	2	8	30	78	24	50
T0368	1	47	2	2	0	2	10	39	60	24	63
T0369	1	47	2	2	0	2	12	34	72	24	49
T0370	1	44	2	2	0	2	12	42	64	23	66.24
T0371	1	46	2	3	0	2	10	29	72	24	57
T0372	1	51	2	1	0	1	0	29	68	24	20
T0373	1	49	2	3	0	3	11	33	66	23	71
T0374	1	52	2	4	0	3	9	34	70	24	51
T0376	1	50	3	4	0	3	12	24	52	22	88
T0377	0	45	1	3	1	3	13	27	66	24	80
T0378	.	52	2	.	.	.	9	26	64	24	88
T0380	1	54	2	1	0	1	2	.	.	.	23
T0381	1	50	2	2	0	1	1	27	72	25	23
T0382	1	50	.	3	0	3	9.6	.	.	.	38
T0383	1	50	2	1	0	1	4	27	74	24	27
T0384	1	51	2	1	0	2	6	27	68	24	37
T0385	1	56	2	2	0	.	11	30	72	21	33
T0386	1	51	1	2	0	2	2	27	70	24	40
T0388	1	51	2	3	0	2	9	37	76	31	56
T0389	0	47	2	2	0	2	6	38	78	29	72
T0391	1	48	2	3	0	2	8	27	72	24	61
T0392	0	45	2	2	0	2	7	26	64	26	76
T0393	1	50	2	3	0	3	8	24	60	24	78
T0395	1	47	2	2	.	2	2	32	92	25	31
T0396	1	52	2	3	1	3	11	26	54	18	62
?	1	?	?	2	1	1	5	36	84	22	24
T0398	1	52	1	3	0	3	11	32	68	24	48
T0399	1	50	3	2	1	2	12	34	70	24	49
T0401	1	51	2	4	0	3	10	.	.	.	67
T0402	1	47	2	3	0	2	11	27	70	26	63
T0403	1	55	2	2	0	2	12	34	66	24	48
T0404	1	61	2	3	0	3	10	.	.	.	80
T0405	1	50	2	2	0	2	6	24	70	24	54
T0406	1	49	2	4	0	3	11	27	64	23	69
T0407	1	52	2	2	0	2	6	29	82	24	39
T0409	1	46	2	1	0	1	2	24	70	24	63
T0410	1	55	2	3	0	3	12	32	66	22	47
T0411	1	55	2	1	0	1	0	32	76	24	36.86
T0412	1	47	2	3	0	3	8	36	66	24	73
T0413	1	52	2	3	1	3	5	27	68	24	44
T0414	0	50	1	3	0	3	6	32	66	24	69
T0415	1	59	2	2	0	2	6	29	72	32	59
T0416	1	51	3	3	0	3	12	33	52	20	75
T0417	1	46	1	3	0	3	8	37	68	24	60
T0418	1	41	1	2	0	2	8	30	70	25	55
T0419	1	41	2	2	0	2	10	29	68	24	69
T0420	1	41	3	2	0	2	3	27	68	24	40.25
T0421	1	45	2	3	0	3	4	29	66	23	64
T0422	1	47	3	2	0	3	13	27	60	24	61
T0423	0	44	3	3	0	3	16	32	60	24	64
T0424	1	48	2	3	0	3	9	36	68	23	63
T0425	1	41	3	3	0	3	9	24	70	24	68
T0426	1	51	2	3	0	3	16	.	.	.	78
T0427	0	37	2	3	0	3	16	.	.	.	66
T0429	1	49	3	1	1	1	24	.	.	.	56.65
T0430	1	44	3	3	0	3	12	29	54	20	43
T0431	1	43	3	2	0	2	0	36	66	20	40
T0433	1	40	2	1	0	1	1	27	68	24	22
T0434	1	45	3	3	0	3	12	32	56	24	87.14
T0435	1	51	3	3	0	3	12	31	58	20	94
T0436	1	56	1	2	1	3	10	27	68	24	53
T0437	1	45	3	2	1	2	8.73	33	60	20	43.14
T0438	1	54	3	3	0	3	9	.	.	.	75
T0439	1	45	3	2	0	2	4	15	78	28	32
T0441	1	42	3	3	0	2	9	34	54	24	58
T0442	1	44	3	3	0	3	10	30	56	22	70
T0445	1	46	2	3	1	3	17.45	34	78.4	24	76
T0446	1	55	3	2	0	2	10	27	60	24	61
T0447	1	47	3	3	0	3	12	34	46	23	71
T0448	1	45	2	3	0	2	11	38	66	19	61
T0449	1	44	1	3	0	2	6	26	70	24	45
T0450	1	31	2	4	1	4	25	38	74	15	91
T0451	.	46	3	2	0	2	2	32	52	24	78
T0452	.	44	3	3	0	3	12	36	54	24	81
T0453	1	49	2	1	1	1	7	34	72	24	27
T0455	1	30	2	2	1	2	8	.	.	.	65
T0457	1	47	2	3	0	3	11	34	68	23	65
T0458	1	47	3	4	1	3	14	30	66	24	80
T0459	1	43	3	3	0	3	14	24	70	24	78
T0460	1	45	3	3	0	3	13	29	70	24	65
T0461	1	50	2	3	0	3	12	30	70	20	76
T0462	1	49	3	2	0	3	5	30	54	24	70
T0463	1	43	3	2	0	1	8	34	58	22	41
T0464	1	43	3	2	0	2	12	34	62	21	42.33
T0465	1	56	3	2	0	2	13	30	70	24	54.33
?	1	?	?	?	0	3	6	34	58	20	57
T0468	.	53	3	.	.	.	.	24	62	24	55
T0469	1	54	3	3	1	2	2	30	56	23	44
T0470	1	58	3	3	0	2	8	38	54	18	60
T0471	1	37	3	2	0	2	6	30	66	24	68
T0472	1	42	3	2	0	2	16	34	50	17	75
T0473	1	49	1	3	0	3	11	29	74	24	49
T0474	1	28	3	4	0	4	15	42	50	21	91
T0475	1	42	3	3	1	2	9	27	62	24	51
T0476	1	49	3	4	1	4	24	36	50	19	80
T0477	1	40	3	2	1	2	7	27	70	22	60
T0478	1	42	3	2	0	3	8	30	66	23	71
T0479	1	46	3	3	0	3	13.2	30	56	21	63.25
T0480	1	47	3	3	0	4	25.33	34	56	21	81
T0481	1	47	2	3	0	4	8	27	68	28	68
T0482	1	48	3	3	0	2	1	27	62	24	26
T0483	1	48	3	2	0	2	1	30	70	24	54.76
T0484	0	46	2	2	0	2	11	27	66	24	43
T0485	1	46	3	3	0	3	18	30	66	24	86
T0487	1	55	3	3	1	3	12	30	56	24	77
T0488	1	46	3	3	0	3	14	30	66	24	63
T0489	1	37	3	3	0	3	11	30	66	20	74
T0491	1	37	3	3	0	3	12	34	64	24	65
T0493	1	49	3	2	0	2	5	24	66	24	51
T0495	1	48	2	3	0	3	8	35	66	24	52
T0497	1	62	3	2	0	3	9	42	68	24	38
T0499	1	47	3	3	0	2	10	28	68	24	50.71
T0500	1	52	3	2	1	2	6	32	68	23	40
T0501	1	45	3	3	0	3	8	29	60	21	49
T0503	1	46	3	3	0	3	12	36	50	20	63
T0504	1	48	2	1	0	1	9	42	90	32	40
T0505	1	49	2	2	0	2	13	26	52	18	68
T0506	1	44	3	3	0	3	12	30	66	24	80
T0507	1	49	3	3	0	2	2	32	74	24	42
T0508	1	50	3	3	1	4	14	36	52	20	85
T0509	1	48	3	3	0	2	13	32	68	24	75
T0510	1	43	2	4	0	5	20	26	66	24	98
T0511	1	43	3	4	0	3	12	37	56	23	82
T0512	1	51	2	3	0	3	2	27	60	24	48.67
T0513	1	51	3	3	0	2	13	30	68	24	55
T0514	1	47	3	2	0	2	4	45	56	21	30.25
T0515	1	46	3	3	0	3	13	32	70	24	44
T0516	1	43	3	3	0	3	14	30	52	21	86
T0517	1	49	1	4	1	2	9	30	72	24	69
T0518	1	51	2	3	0	2	7.2	31	64	24	70
T0519	1	48	3	3	0	3	7	32	56	22	72
T0520	1	47	2	2	0	2	5	31	66	24	30
T0521	1	26	2	2	0	2	0	26	62	24	74
T0522	1	50	2	2	0	2	2	27	68	24	38
T0523	1	45	3	2	0	1	8	26	63.2	32	59
T0524	1	51	2	2	0	2	3	34	68	24	56
T0525	1	47	2	3	0	3	8	27	64	24	73
T0526	1	52	2	3	0	3	8	27	56	23	50
T0527	0	42	2	2	0	2	1.09	30	72	24	54
T0528	1	49	2	2	0	2	10	29	60	23	64
T0530	1	50	2	2	1	2	11	30	66	24	68
T0531	1	51	2	3	0	2	8	27	70	24	52
T0532	1	49	2	2	0	2	4	32	60	22	51
T0533	1	49	2	4	1	4	12	21	42	16	84
T0534	1	52	2	3	0	3	12	29	54	32	70
?	?	?	?	?	0	2	11	31	70	24	43
T0537	1	50	1	3	0	3	10	42	82	23	63
T0538	1	46	2	2	0	2	8	29	74	23	66
T0539	1	44	2	3	0	1	2	29	60	24	29
T0540	1	49	2	1	0	1	0	30	66	24	80
T0541	1	59	2	4	0	3	12	26	52	22	77
T0542	1	59	1	2	1	2	1	32	70	24	58
T0543	1	48	2	2	1	2	11	38	74	24	20
T0544	1	54	2	3	0	3	3	48	56	16	59.71
T0545	1	48	2	3	0	3	2	27	62	24	46
T0546	0	56	2	3	0	3	17.33	.	.	.	64
T0547	0	52	2	3	0	3	1	34	68	24	34
T0549	1	44	2	1	0	1	2	36	70	15	33
T0550	1	46	2	3	0	2	8	24	66	24	50
T0551	1	48	2	2	0	2	2	34	62	28	47
T0552	1	27	2	3	0	2	6	33	66	23	72
T0553	1	47	2	2	0	3	15	32	48	21	62
T0554	1	51	2	3	0	2	14	41	72	24	39
T0555	1	49	2	3	0	3	8	26	54	24	56
T0556	0	44	2	2	0	2	7	30	68	24	46
T0557	1	51	2	3	1	3	8	34	56	22	54
T0558	1	46	2	2	1	2	2	32	72	24	24
T0559	1	44	2	4	1	3	14	30	66	24	84
T0560	1	54	2	3	0	3	12	24	64	23	35
T0561	1	50	2	3	0	3	6	26	70	24	77
T0562	1	50	2	2	0	2	7	32	74	24	64
T0563	1	44	2	2	1	2	4	27	68	22	45
T0564	1	50	2	3	0	3	10	30	70	24	73
T0565	1	46	2	3	0	3	10	28	62	23	49
T0566	1	56	1	2	0	3	14	.	.	.	48
T0567	1	47	2	3	0	3	9	34	76	24	65
T0569	0	48	2	1	.	1	5.45	.	.	.	57
T0570	1	56	2	1	1	1	5	.	.	.	34
T0571	1	45	2	3	0	3	14	26	54	20	80
T0573	1	42	1	3	0	2	3	24	72	24	52
T0574	1	47	2	2	0	2	6	30	64	24	42
T0575	1	53	2	3	0	3	5	22.5	54	24	65
T0576	1	48	2	3	0	2	5	26	72	28	56
T0577	1	46	2	3	0	3	12	30	52	24	67
T0578	1	45	2	4	1	3	12	33	60	24	80
T0579	1	51	2	3	0	2	11	30	70	24	43
T0580	1	58	2	2	0	2	14	26	58	22	58
T0581	1	50	2	2	0	2	8	30	58	24	73
T0582	1	44	3	3	1	3	14.18	30	52	24	80
T0583	1	42	2	3	0	3	5	32	70	24	47
T0584	1	48	3	3	0	3	12	28	52	24	76
T0585	1	47	2	3	0	3	14	30	66	24	80
T0586	1	49	2	2	.	2	3	24	68	22	61
T0587	1	42	3	3	1	3	12	26	56	24	80
T0588	1	51	2	2	0	.	3	32	74	24	31
T0589	1	55	2	3	0	2	8	30	58	24	47
T0590	1	50	2	2	0	2	12	30	60	20	73
T0592	1	42	3	2	0	2	6	28	56	20	54.14
T0593	1	47	3	3	0	2	9	26	60	24	64
T0594	0	46	2	4	0	5	21	48	50	15	75
T0596	1	53	1	2	0	2	3	27	84	24	35
T0597	1	54	2	3	0	3	13	32	74	24	72
T0598	1	53	2	2	1	2	8	27	80	24	32
T0599	1	46	2	3	1	3	10	27	58	24	67
T0600	1	45	1	3	0	3	5	29	64	21	56
?	1	?	?	2	0	2	9	34	48	22	49
T0602	1	53	3	3	0	3	7	35	70	21	52
T0603	1	51	1	3	0	3	8	32	72	24	65
T0604	1	47	2	3	0	3	10	30	64	23	58
T0605	1	51	2	3	0	3	6.55	34	54	24	73
T0606	1	53	3	3	0	2	10	30	54	20	75.57
T0607	1	55	3	4	0	3	15	29	60	22	82
T0608	1	51	2	3	0	2	1	27	72	21	22
T0609	1	55	3	1	1	1	2	27	54	16	36
T0610	1	52	2	2	0	2	4	24	70	22	46
T0611	1	45	2	2	0	2	12	30	70	24	52
T0612	1	50	2	2	1	2	5	24	70	23	39
T0613	1	39	3	3	0	2	5	21	54	20	64
T0614	1	51	1	3	0	3	16	32	64	24	85.71
T0615	1	56	2	2	0	2	7.64	24	58	22	47
T0616	1	44	2	3	0	3	11	28	70	24	75
T0618	1	50	2	3	0	3	3	34	66	24	22
T0619	1	43	3	3	0	3	12	27	72	24	69
T0621	1	45	3	2	0	2	4	38	64	20	49
T0622	1	49	2	3	0	3	10	36	58	15	66
T0623	1	56	3	3	1	3	20	30	70	24	77
T0624	1	46	3	1	1	1	3	23	66	23	41
T0625	1	50	3	3	0	4	19	33	52	19	103
T0626	1	49	1	3	1	3	15	36	48	24	80
T0627	1	52	3	4	1	3	17	34	52	19	82
T0628	1	54	2	3	0	3	11	27	60	24	49
T0630	1	47	2	3	0	3	11	41	74	24	64
T0631	1	56	3	3	0	2	3	27	72	30	51
T0632	1	54	3	2	0	2	4	30	66	24	62
T0633	1	47	2	3	0	3	12	28	70	24	51
T0634	1	48	3	4	0	3	10	32	56	23	83
T0635	1	49	3	3	0	3	10	33	74	24	71
T0636	1	48	3	3	0	2	10	27	66	23	55
T0637	1	49	3	2	0	2	12	27	70	24	74
T0638	1	46	2	3	1	3	10	34	66	24	71
T0640	1	53	2	3	0	3	14	30	66	28	70
T0641	1	49	2	1	0	2	7	36	64	23	46
T0642	1	49	3	3	0	4	14	32	50	24	67
T0643	1	53	2	3	0	3	18	34	57.6	23	85
T0644	1	54	1	2	.	2	1	32	70	24	47
T0645	1	62	2	3	0	3	12	29	70	23	73
T0646	1	47	2	3	0	3	8	29	64	24	74
T0647	1	50	2	3	0	3	12	31.25	68	24	65
T0648	1	50	1	3	0	3	10	36	68	22	84
T0649	.	52	1	.	.	.	.	24	56	24	36
T0650	0	45	3	3	0	3	3	28	54	22	69
T0651	0	46	3	3	0	1	7	32	72	21.33	24
T0652	0	58	2	4	0	3	7	27	68	24	50
T0653	0	47	2	3	1	3	14	37	66	20	57
T0654	0	47	2	3	0	3	13	40	59.2	23	59.75
T0655	0	53	2	.	0	3	12	27	68	24	66.21
T0656	0	44	2	2	0	2	2	25	64	24	41.95
T0657	0	57	2	3	1	3	8	.	.	.	40
T0658	1	49	1	3	0	3	12	39	76	23	78
T0659	1	61	3	3	0	3	16	27	68	24	46.57
T0660	1	54	2	2	1	2	13	32	68	26	58
T0661	1	49	2	3	0	3	14	36	60	20	78
T0662	1	59	2	2	0	2	8	31	70	29	33
T0663	1	57	2	2	0	2	0	34	70	23	50
T0664	1	53	3	3	0	3	7	30	66	24	59
?	1	?	?	?	0	2	12	34	58	16	59
T0666	1	51	3	3	0	3	10	36	56	23	65
T0667	1	51	3	3	0	3	15	31	58	20	85
T0668	1	55	2	2	0	2	9	30	68	24	55
T0669	1	56	3	2	0	2	0	29	62	21	26
T0670	1	52	3	2	0	2	2	30	66	21	39
T0671	1	51	3	3	0	3	17	27	65.6	24	47.33
T0673	1	48	2	2	0	2	12	29	52	21	80
T0675	1	52	2	2	0	2	6	.	.	.	41
T0676	1	48	3	2	0	2	4	27	72	21	36
T0677	1	51	2	1	1	1	0	27	66	24	32
T0678	1	60	3	2	1	1	10	.	.	.	56
T0679	1	63	3	2	0	2	5	30	66	19	45
T0680	1	47	2	3	1	2	13	34	68	23	76
T0681	1	49	3	2	1	2	11	30	74	12	44
T0682	1	54	3	3	0	3	12	30	60	24	73
T0683	1	50	3	2	0	2	12	32	68	22	45
T0684	1	55	3	3	0	3	12	24	68	24	80
T0685	1	52	2	2	1	2	2	33	80	19	32
T0686	1	48	3	3	1	4	15	34	62	24	68
T0687	1	53	2	2	0	2	6	32	72	24	37
T0688	1	56	3	3	0	3	19	34	68	20	68
T0689	1	48	3	3	0	3	24	36	62	20	90
T0690	1	45	1	3	0	2	5	26	78	26	73
T0691	1	47	2	3	0	3	13	30	70	24	52
T0692	1	56	3	3	0	3	12	34	62	21	74.33
T0693	1	58	2	2	.	2	5.45	30	50	24	70
T0694	1	55	3	2	0	2	1	26	66	24	52
T0695	1	47	3	3	1	3	4.36	30	68	24	65
T0696	1	51	3	3	0	3	13	36	60	20	62
T0698	1	51	3	3	0	3	13.2	34	62	23	73
T0699	1	50	3	2	0	2	3	.	.	.	46
T0700	1	47	3	3	0	3	13.09	32	58	25	75
T0701	1	52	2	2	1	2	6	27	70	24	50
T0703	1	53	3	3	0	3	14	33	58	24	81
T0704	1	49	3	1	0	2	4	41	76	19	50.5
T0705	0	47	2	3	0	3	5.45	27	58	23	49
T0706	0	44	2	3	0	1	2	30	66	24	39
T0707	0	51	2	3	0	3	5	31	56	16	75
T0708	0	47	2	2	1	2	1	30	66	24	51
T0709	0	40	3	3	0	3	12	36	58	24	75
T0710	1	52	3	2	0	2	10	30	66	24	48
T0711	1	43	3	2	0	3	13	36	56	22	70
T0713	1	48	3	4	0	4	20.73	.	.	.	81
T0714	0	43	3	3	0	3	11	30	72	24	73
T0715	1	46	3	3	0	3	15	36	56	25	93
T0716	1	48	2	3	0	3	2	32	64	24	60
T0717	1	47	2	3	0	2	9.82	28	60	20	96
T0718	1	44	3	3	0	3	13	39	58	22	62
T0719	1	53	2	3	0	2	4	30	66	22	56
T0720	0	46	3	3	1	3	12	.	.	.	74
T0721	1	54	3	2	0	2	1	27	70	23	47.57
T0722	1	41	3	3	0	3	12	27	66	24	53
T0724	1	48	3	2	0	2	12	30	66	24	80
T0725	1	45	3	3	0	3	11	31	62	23	74
T0726	1	54	3	4	0	4	13.33	30	70	21	78
T0727	1	50	2	2	0	2	0	27	72	24	44
T0728	1	46	2	2	0	2	9	27	56	24	70.14
T0729	1	48	2	4	0	4	9	27	68	24	77
T0730	0	45	3	3	0	3	11	35	60	23	69
?	?	?	?	?	0	2	8	30	62	16	74
T0732	1	51	3	3	0	2	3	30	66	24	32
T0733	0	41	2	3	1	3	16	32	74	23	70
T0734	1	49	2	3	1	3	14	32	70	24	52
T0735	1	48	2	3	0	3	13	34	70	23	67
T0736	1	26	2	3	0	3	11	26	68	23	78
T0737	1	48	2	3	0	3	14	31	62	24	82
T0738	1	45	3	2	0	3	6	36	40	20	73
T0739	1	49	3	4	0	5	23	34	52	19	102
T0741	1	51	2	2	0	2	4	30	66	24	65
T0742	1	42	3	3	1	3	11	29	60	23	73
T0743	1	44	2	3	0	3	15	33	64	22	75
T0744	1	53	3	3	0	2	11	30	66	24	63
T0745	1	57	3	2	0	2	0	30	66	24	50
T0746	1	49	3	3	0	2	4	35	70	23	52
T0747	1	44	3	3	0	3	11	38	66	21	62
T0748	1	48	3	.	0	2	12	30	58	24	65
T0749	1	44	2	1	0	1	0	29	70	24	34
T0750	1	49	3	3	0	3	7	34	56	24	71
T0751	1	46	3	2	0	2	6	47.5	64	21	35
T0752	1	45	2	3	0	3	7	32	68	23	60
T0753	1	44	3	2	0	2	13	30	66	28	69
T0754	1	49	3	3	0	3	6	31	60	24	61
T0755	1	50	2	3	0	3	19	32	66	22	85
T0756	1	51	3	3	0	3	12	30	62	22	65
T0757	1	50	3	2	1	2	4.36	.	.	.	36
T0758	1	53	2	4	0	3	13	34	62	23	57
T0759	1	42	2	3	0	3	2	29	72	24	47
T0760	1	46	3	2	0	3	12	30	56	24	67
T0761	1	51	3	2	0	3	12	32	64	20	65
T0762	1	54	3	3	0	3	10	27	58	24	53
T0763	1	61	3	2	0	1	8	29	70	32	26
T0764	1	45	3	2	0	2	12	.	.	.	40
T0765	1	47	3	2	1	2	7	36	64	21	30
T0766	1	60	3	1	0	1	7	32	70	24	21
T0767	1	53	3	2	0	2	0	27	54	24	21
T0768	1	47	2	3	0	3	14	32	70	22	59
T0769	1	56	2	2	0	2	7	36	66	24	42
T0770	1	47	3	3	1	3	15	34	72	20	72
T0771	0	42	2	3	.	3	12	28.75	66	24	74
T0772	1	46	1	4	0	3	16	32	66	24	79
T0773	1	56	2	2	1	2	2	26.25	72	24	36
T0774	1	43	3	3	0	4	16	31	54	23	91
T0775	0	44	2	3	1	3	5	30	62	31	58
T0776	0	47	2	3	0	3	14.18	29	70	24	69
T0777	0	54	2	2	0	2	6	24	66	24	27
T0778	1	45	1	3	0	2	13	42	64	24	78
T0779	1	45	3	3	0	2	4	31	40	24	50
T0780	1	43	3	3	0	3	2	30	66	22	62
T0781	1	47	3	3	0	3	12	34	54	20	80
T0782	1	49	2	3	0	3	6	27	66	24	67
T0783	1	46	2	2	0	2	2	24	66	24	34
T0784	1	56	2	2	0	2	12	32	68	24	75
T0785	1	47	2	2	0	2	4	.	.	.	28
T0786	1	46	1	2	0	3	8	.	.	.	48
T0787	1	47	2	1	0	1	3	32	70	24	53
T0789	1	44	3	3	0	3	12	36	50	22	70.75
T0790	1	51	3	3	1	3	12	36	69.6	22	66
T0791	1	43	3	4	1	3	14	36	64	22	55
T0792	1	41	2	2	0	3	10	29	68	24	61
?	.	?	?	?	.	.	.	36	48	24	74
T0794	1	48	2	2	1	2	6	29	72	24	40
T0795	1	50	3	3	0	3	18.55	38	56	21	79
T0796	1	50	3	2	0	3	11	31	68	23	64.71
T0797	1	50	3	2	0	3	14	31	56	24	65
T0798	1	50	3	3	0	3	16	.	.	.	83
T0799	0	46	3	2	0	2	9	29	62	24	50
T0800	1	49	3	2	0	2	5	27	60	22	46.71
T0801	1	47	3	3	0	3	15	30	61.6	24	66
T0802	1	50	3	2	1	2	8	30	72	24	48
T0803	.	43	3	.	.	.	.	26	70	24	64
T0805	1	49	3	4	0	3	20	27	60	22	80
T0811	0	49	2	2	0	2	3	27	62	24	34
T0812	1	53	1	2	0	1	2	31	76	26	57
T0813	1	46	1	2	0	2	1	27	72	24	41
T0815	1	51	2	2	1	2	5	29	66	23	42
T0816	1	52	2	2	1	2	6	36	78	23	41
T0817	1	46	2	3	0	3	15	29	58	22	70
T0818	1	56	2	3	0	2	12	30	70	24	63
T0819	1	50	1	3	0	1	0	27	74	24	25
T0820	1	60	3	2	0	2	4	.	.	.	46
T0821	0	45	2	2	1	2	12	25	54	25	67
T0822	0	46	2	3	0	3	6	30	70	24	59
T0823	1	58	2	2	0	2	5	28	64	24	52
T0824	1	55	2	4	1	4	20	36	68	16	75
T0825	1	52	3	3	1	2	10	30	60	24	76
T0826	1	49	2	2	1	2	8	29	60	27	75
T0827	1	50	2	2	0	1	4	42	90	32	35
T0828	1	51	2	2	1	2	2	24	36	20	46
T0829	0	50	2	2	0	2	2	30	72	24	33
T0830	0	44	2	3	0	2	11	30	64	24	60
T0831	0	45	2	4	0	3	10.91	29	68	30.67	64
T0832	1	44	2	3	0	2	11	36	58	24	77
T0833	1	38	3	2	0	2	3	27	66	21	60
T0834	0	45	1	3	0	3	2	30	68	24	47
T0835	1	53	3	2	0	3	11	.	.	.	65
T0836	1	50	3	3	0	3	15	33	62	24	83
T0837	1	48	3	2	1	1	0	23	74	29	33
T0838	1	48	1	3	0	2	10	30	68	24	51.58
T0839	1	48	3	2	.	1	5	32	70	24	53
T0840	1	48	3	2	1	2	4	30	68	24	45
T0841	1	49	2	2	0	2	6	27	66	27	37
T0842	1	53	2	2	1	3	12	36	70	21	75
T0843	1	56	2	2	0	3	17	27	62	24	61.11
T0844	1	45	1	2	0	2	5	36	70	24	47
T0845	1	57	2	3	0	3	12	27	62	19	78
T0846	1	56	1	2	0	1	3	27	76	23	38
T0847	1	47	1	2	0	2	3	29	68	22	49
T0848	0	42	2	4	1	3	18	28	50.4	16	88
T0851	1	44	2	2	0	2	13	30	70	24	56
T0852	1	43	2	3	0	3	16	40	82	22.67	60
T0853	1	51	2	3	0	3	15	.	.	.	65.26
T0855	1	41	2	2	1	2	11	34	70	24	66.32
T0856	1	29	2	3	0	3	20	24	58	24	90
T0857	1	29	2	3	0	2	16	24	62	24	65
T0858	1	29	2	2	0	2	10	20	56	28	67
T0859	1	42	2	3	0	3	12	27	68	24	73
T0860	1	46	3	3	0	2	22	26	62	24	79
T0861	1	52	3	3	0	3	16	30	58	24	73
T0862	1	43	2	3	0	2	5	26	68	24	38
?	1	?	?	2	0	2	1	27	70	24	43.16
T0864	0	35	2	2	0	2	7.2	27	56	24	36
T0865	1	47	2	2	0	2	2	27	72	24	44
T0866	1	50	3	4	1	3	14	27	68	25	72
T0867	1	47	3	3	0	3	13	28	58	19	83
T0868	1	57	3	3	0	3	14	34	58	21	69.47
T0869	1	44	3	3	0	3	13	33	64	22	63
T0870	1	41	3	4	1	4	30	34	58	19	102
T0872	0	46	2	3	0	3	9	24	60	21	73
T0873	1	46	2	2	0	2	3	24	62	23	37
T0874	0	47	2	3	0	3	14	31	68	20	71
T0875	1	52	3	5	0	4	23	36	46	25	93
T0877	1	47	3	1	1	2	6	39	68	24	47
T0878	1	52	3	3	0	2	8	24	64	24	48
T0879	1	34	2	3	0	3	7	29	72	24	47
T0880	1	56	3	3	1	2	13	30	66	24	49
T0882	1	42	3	3	0	3	7	27	70	23	78
T0883	1	38	3	3	1	2	14	30	70	24	49
T0884	1	49	2	1	1	1	3	24	66	24	41
T0885	1	42	3	3	0	2	8	30	70	21	57
T0886	1	50	3	3	0	2	8	34	46	21	56.84
T0887	1	56	3	3	0	2	5	37	64	24	54.74
T0888	1	27	2	2	0	2	5	34	58	21	37
T0889	1	53	3	3	1	3	16	34	56	19	75
T0890	1	41	3	3	0	3	11	24	58	24	66
T0891	1	28	2	3	0	4	10	25	60	24	95
T0892	1	27	2	3	0	3	12	27	70	24	68
T0893	1	36	3	2	0	2	2	30	70	23	51
T0894	1	28	3	2	0	2	3.6	27	63.2	28	78
T0895	1	44	3	2	0	2	0	34	80.8	30	31.76
T0896	1	47	2	3	0	3	12	34	72	24	61
T0899	0	43	2	4	0	4	16	43	56	22	79
T0900	1	51	3	4	1	3	16	34	54	24	72
T0901	1	48	2	3	0	2	12	30	70	24	73
T0903	1	45	2	3	0	3	15	29	64	26	75
T0904	1	43	2	2	0	2	6	29	68	24	40
T0905	1	32	3	2	0	1	6	24	72	28	41
T0906	1	46	3	4	0	3	13	39	52	18	85
T0907	1	49	3	4	0	4	12	27	72	24	78
T0908	0	44	2	2	0	3	8	30	66	24	50
T0909	1	28	.	2	0	2	2	28	50	24	57
T0911	0	54	2	3	0	2	7	30	70	24	46
T0912	1	53	2	2	1	2	10	34	76	25	72
T0913	1	45	3	3	0	3	11	29	60	24	70
T0914	1	46	2	3	1	2	6	30	66	21	50
T0915	1	50	2	2	0	2	12	32	66	23	66
T0916	1	42	2	3	0	3	12	30	66	24	84
T0917	0	44	2	2	0	2	3	30	72	23	49
T0918	1	48	2	4	0	4	3	41	68	23	48
T0920	1	32	2	3	0	3	8	30	66	24	70
T0921	1	55	2	3	1	3	13	27	62	24	61
T0922	1	29	2	2	1	2	12	27	70	24	63
T0923	1	45	3	3	0	3	14	26	72	24	81
T0924	0	47	2	3	1	2	11	36	86	21	49
T0925	0	56	3	3	0	3	11	32	70	24	62.22
T0926	1	27	.	3	0	2	2	29	70	23	73
T0927	1	51	2	3	0	3	11	32	68	23	62
T0928	1	53	2	1	1	2	0	32	60	22	33.68
T0929	1	46	2	2	0	3	7	26.25	70	24	39
T0930	1	49	2	3	0	3	12	24	50	22	77
?	?	?	?	?	0	2	6	24	72	24	71
T0932	1	27	2	2	0	2	6	30	70	24	69
T0934	1	44	1	3	0	2	6	32	90	25	54
T0935	1	48	2	2	0	2	6	30	80	24	33
T0936	1	53	3	2	1	2	1	27	62	21	38
T0937	0	49	2	4	1	4	21	26	70	19	82
T0938	1	49	2	3	1	3	12	30	68	24	79
T0940	0	43	2	3	0	3	10	30	66	24	63
T0941	1	44	3	3	0	3	4	30	62	24	60
T0942	1	32	2	3	1	3	13	34	66	24	65
T0944	0	47	2	2	0	2	6	20	64	32	32
T0945	1	49	2	5	0	5	26	43	54	17	98
T0946	0	51	2	3	0	.	13	26	63.2	23	68
T0947	0	45	2	3	0	3	6	34	70	24	69
T0948	1	56	2	2	0	2	3.27	34	70	23	50
T0950	0	44	2	2	1	2	10	19	52	24	50
T0951	0	48	2	2	0	2	10	.	.	.	67
T0952	0	46	2	4	0	3	14	34	64	27	88
T0954	0	46	2	3	1	2	11	27	68	24	47
T0955	1	55	2	3	0	3	12	30	72	24	80
T0956	1	50	2	2	1	2	6	30	68	24	55
T0957	1	52	3	3	1	3	12	30	60	24	60
T0958	1	49	2	2	0	2	12	28	54	20	70
T0959	0	51	2	3	1	3	7	24	62	22	80
T0960	1	50	3	3	1	4	12	27	56	24	76
T0961	1	27	.	2	0	2	12	30	66	24	65
T0962	1	44	2	4	0	3	17	36	52	19	83
T0964	1	60	3	2	1	2	11	27	67.2	24	46.32
T0965	1	29	2	4	0	4	12	34	70	24	80
T0967	1	45	3	2	0	2	1	29	64	24	33
T0968	1	48	2	2	0	1	1	22	78	24	33
T0969	1	47	2	2	1	2	12	24	54	24	80
T0970	1	41	3	2	0	1	3	32	70	24	41
T0971	1	46	2	2	1	2	0	30	70	24	80
T0972	1	52	2	2	0	2	0	24	56	24	38
T0974	1	51	2	3	1	3	13	27	72	24	49
T0975	1	44	3	2	0	3	4	27	66	24	46
T0976	1	48	2	4	0	3	9	24	66	24	72
T0977	1	50	2	3	0	2	5	36	58	24	46
T0978	1	45	3	3	0	2	5	27	56	23	50
T0979	1	51	3	3	1	3	8	30	60	24	51
T0980	1	49	3	2	0	2	7	29	66	20	54
T0982	1	47	3	4	0	3	8	34	68	23	59
T0983	1	48	3	3	0	3	14	27	72	24	78
T0985	1	51	3	3	1	3	13	29	54	24	79
T0987	1	46	1	3	0	3	11	24	70	24	65
T0988	1	56	2	2	0	2	0	.	.	.	33
T0989	1	54	3	3	1	3	12	34	66	24	44
T0990	1	35	2	3	1	3	8	21	58	24	85
T0991	1	49	2	4	0	3	15	32	72	23	70
T0992	1	47	2	3	0	3	10	37	68	24	74
T0993	0	45	2	3	0	2	7	27	70	24	40
T0994	0	58	2	2	0	2	4	27	60	24	30
T0996	0	60	2	3	1	2	3	30	72	24	56
T0997	1	44	2	2	1	3	9	36	66	23	42
T0998	1	52	3	2	0	2	7	30	70	21	29
T0999	0	49	2	2	1	2	2	27	60	24	44
T1000	0	49	2	3	0	4	14	32	70	24	75
T1002	1	56	2	2	0	3	3	30	72	21	44
T1003	1	50	3	3	0	3	12	30	66	24	80
?	?	?	?	?	0	3	11	39	64	28	40
T1005	1	50	3	3	0	2	18	40	70	25	46
T1006	1	48	2	3	1	4	18	26	52	22	93
T1008	1	48	2	2	0	2	5	29	66	22	36
T1009	1	37	3	2	0	2	11	24	66	23	69
T1010	1	49	2	2	0	2	3	47.5	66	22	62
T1011	1	41	3	3	0	3	12	32	68	25	73
T1012	1	41	3	3	0	3	17	27	58	17	88
T1013	1	52	2	1	0	1	3	26	74	20	34.74
T1014	1	43	3	2	0	3	7.64	34	60	17	53
T1015	1	48	3	2	0	2	11	27	68	24	59
T1016	1	48	2	1	1	1	0	30	90	32	28
T1017	1	50	3	2	0	2	2	26	64	22	35.56
T1018	1	50	3	3	1	3	20	30	66	23	80
T1019	1	61	2	2	1	2	2	.	.	.	49.41
T1020	1	47	3	2	0	2	3	30	52	24	52
T1021	1	52	2	2	0	2	3	26	64	24	25
T1022	1	51	3	2	0	2	2	30	62	24	53.68
T1023	1	52	3	4	0	4	11	34	58	26	57
T1024	1	48	3	3	0	2	8	30	54	23	54
T1025	1	48	2	2	0	2	8	22	62	24	56.84
T1027	1	49	2	1	1	1	0	36	48	16	55
T1028	1	49	3	3	1	2	1	29	56	24	54
T1029	1	59	3	2	0	2	5	.	.	.	41.11
T1031	1	48	3	2	0	2	13.09	23.75	68	18	48.42
T1032	1	49	3	3	0	3	16	30	70	24	45
T1033	1	50	2	1	0	1	0	30	74	24	20
T1034	1	48	3	3	0	3	0	32	70	24	20
T1035	1	52	3	3	0	4	16.8	32	58	21	62
T1036	1	52	3	2	0	3	7	32	58	25	59
T1038	1	54	3	2	0	3	2	28	50	17	63
T1040	1	48	2	1	0	1	0	.	.	.	20
T1043	1	51	3	4	0	3	4	34	72	25	62
T1045	1	48	3	3	0	3	15	34	60	23	79
T1046	1	55	3	3	0	3	6	36	52	19	63
T1048	1	57	3	2	0	2	4	30	58	25	60
T1049	1	49	3	3	0	3	7	27	76	26	54
T1051	1	50	3	3	1	3	12	40	68	23	65
T1052	1	50	3	3	0	3	12	30	54	23	81
T1053	1	51	3	2	0	2	11	30	62	21	40
T1055	1	48	3	2	0	2	3	32	74	17.67	29
T1056	0	45	3	2	0	2	2.4	36	62	20	46
T1057	1	53	3	3	1	3	9	29	66	21	52.63
T1058	1	48	3	3	0	3	10	34	66	24	52.22
T1059	1	50	2	3	0	4	24	28	68	21	86
T1060	1	49	2	2	0	2	12	30	70	24	68
T1062	0	46	3	3	0	4	26.18	31	66	20	70
T1063	1	59	2	2	0	2	1	24	70	24	51
T1064	0	60	3	2	0	2	5	30	64	24	45
T1068	1	55	3	2	1	2	8	33	66	22	60
T1069	1	45	2	3	0	3	14	.	.	.	80
T1070	1	47	3	2	0	2	4	30	66	24	35
T1071	1	53	1	1	1	3	18	36	68	24	72
T1072	1	51	3	3	.	.	12	30	66	24	71
T1073	1	55	3	3	1	3	4	32	66	23	65
T1074	1	61	3	3	0	2	3	27	64	24	35.56
T1075	1	50	3	2	0	2	11	34	68	24	55.79
T1077	1	50	3	2	0	2	4.36	30	58	24	26
T1079	1	49	3	2	0	2	2	30	58	24	39
T1081	1	42	3	3	0	2	17	32	60	22	66
?	?	?	?	?	0	3	11	32	70	22	67
T1083	1	55	3	2	0	2	2	.	.	.	35
T1084	1	43	3	3	0	2	7	24	66	24	53
T1085	1	55	1	2	0	2	3	27	72	24	33
T1087	1	52	2	2	0	2	2	27	64	24	56
T1088	0	49	2	1	0	1	5	31	68	28	36
T1089	1	57	2	3	0	3	5	30	68	22	66
T1090	0	46	2	2	1	1	4	27	74	24	37
T1091	0	43	2	3	0	3	13	30	64	24	80
T1093	1	62	1	3	0	1	3	.	.	.	42.11
T1095	1	54	2	2	0	2	7	26	64	21	40
T1096	1	49	2	2	1	3	6	30	66	23	57
T1097	1	55	2	2	0	2	2	27	66	24	25
T1098	0	47	2	3	0	3	18	32	66	22	72
T1099	0	47	2	3	0	2	9	29	62	22	59
T1100	1	48	2	3	0	3	15	30	52	24	82
T1101	1	48	2	2	0	2	12	36	60	24	61
T1102	1	54	2	2	0	3	18	30	76	24	53
T1103	0	43	2	1	0	1	1	24	68	22	33
T1104	1	47	2	2	0	2	3	34	68	23	65
T1105	1	51	2	2	0	2	6	30	78	24	49
T1106	1	49	3	2	0	2	5	34	56	21	41
T1107	1	46	2	2	1	3	10	36	58	20	71
T1108	1	54	3	3	0	3	8	30	66	24	61.11
T1109	1	30	2	3	0	2	8	27	66	24	71
T1110	1	48	2	3	0	2	3	30	62.4	24	49
T1111	0	45	2	2	0	2	6	35	78	26	31
T1112	1	42	2	3	0	3	5	32	88	21	64
T1113	1	57	2	2	1	2	10	29	60	20	60
T1114	0	34	2	2	0	2	2	27	76	31	29
T1115	0	51	2	2	0	2	11	31	68	24	41
T1116	1	52	1	3	0	3	13	42	88	26	56
T1117	1	44	2	3	1	3	3	27	72	24	48
T1118	1	48	1	3	0	2	12	32	58	24	77
T1119	1	63	3	2	0	2	12	27	70	23	65.56
T1120	0	48	2	2	1	2	5	27	65.6	20	47
T1121	1	53	2	1	0	2	1	35	90	22	32
T1122	1	55	1	2	1	2	5	37	88	24	28
T1123	0	51	1	2	0	2	8	43	80	25	54
T1124	0	51	1	2	0	2	5	27	90	29	38
T1125	1	44	2	2	0	3	8	30	68	24	48
T1126	1	51	1	2	0	1	3	24	62	24	47.78
T1127	0	51	2	4	1	3	12	29	72	24	61
T1128	0	47	2	3	0	3	7	29	74	24	45
T1129	0	41	2	4	0	3	12	24	56	24	103
T1130	0	46	1	3	1	2	7	35	72	24	73
T1131	0	46	1	3	0	2	3	29	68	24	59
T1132	0	47	2	3	0	3	3	29	65.6	23	55
T1133	0	56	2	3	0	2	10	34	60.8	24	61
T1134	0	50	2	2	0	3	8	.	.	.	54
T1135	0	54	1	3	0	3	15	40	70	25	62
T1137	1	50	1	3	0	2	2	24	68	24	53
T1138	1	48	1	2	0	2	10	32	68	23	65
T1139	0	50	2	3	0	2	12	36	54	24	73
T1140	1	52	2	2	0	2	7	34	66	20	57
T1141	0	56	2	.	.	.	12	29	66	24	79
T1142	0	52	2	3	0	2	15	34	66	18	59
T1143	1	49	1	2	0	2	10	32	74	25	45
T1144	0	49	2	2	0	3	12	27	52	23	67
T1145	1	56	2	3	1	3	12	34	48	24	69
?	?	?	?	?	0	4	28	30	72	24	74
T1147	0	43	2	3	0	2	15	34	66	19	55
T1148	0	55	2	3	1	2	5	29	70	24	46
T1149	1	52	2	2	1	2	10	30	66	24	40
T1150	1	49	2	2	0	1	0	30	68	27	34
T1151	0	53	2	2	0	2	9	30	68	24	44
T1152	0	54	2	3	0	3	11	29	70	24	58
T1153	1	49	2	1	0	2	12	24	72	26	67
T1154	1	45	2	3	0	3	9	36	56	24	81
T1155	1	51	2	1	1	1	3.27	35	66	29	45
T1156	1	49	2	3	0	3	14	34	54.4	21	75
T1157	1	46	2	4	0	3	9	29	70	21	74
T1158	0	45	2	2	0	2	1	24	68	32	46
T1159	1	54	2	3	0	2	4	30	70	24	63
T1160	1	58	2	4	0	3	12	30	66	24	77
T1161	1	56	2	3	1	3	4	27	66	20	46
T1162	1	53	2	2	0	2	9	39	84	22	43
T1164	0	40	2	2	0	2	8	30	72	24	49
T1165	1	48	2	3	1	3	8	43	64	24	57
T1166	1	52	2	3	0	3	12	24	66	24	53
T1167	1	46	2	3	0	3	12	30	66	24	80
T1168	1	53	2	2	1	3	13	31	64	19	77
T1169	1	57	2	2	0	2	8	39	68	24	31
T1170	1	53	1	2	0	2	0	36	82	24	45
T1171	1	52	1	3	0	3	10	34	68	24	80
T1172	1	51	3	2	0	2	5	32	66	24	65.26
T1173	0	58	3	3	0	4	20	34	58	24	80
T1174	1	61	3	2	0	2	8	27	56	23	47
T1175	0	51	3	2	0	1	0	30	70	24	43
T1176	1	51	3	3	1	3	14	34	54	22	81
T1177	1	52	3	2	1	2	6	37	72	24	60
T1178	1	52	3	2	1	2	0	46	88	24	30
T1179	1	47	3	3	1	2	12	27	74	24	57
T1180	1	50	2	2	0	3	9	26	60	22	55
T1181	0	46	3	2	0	2	9	29	64	24	48.42
T1182	1	59	3	1	0	2	5	32	66	23	30
T1183	1	48	3	4	0	3	14	27	64	23	74
T1184	0	46	3	3	0	5	31	36	52	20	127
T1185	1	55	2	3	0	3	12	34	54	24	71
T1186	1	54	2	2	0	2	3	32	70	24	25
T1187	0	49	3	3	0	4	10	.	.	.	62.11
T1188	1	50	3	2	0	2	3	27	70	24	32
T1189	1	51	2	3	0	3	10	34	78	24	49
T1191	1	51	2	2	0	2	8	33	78	24	58
T1192	1	54	3	2	0	2	1	24	60	24	46.67
T1194	1	58	3	3	0	2	16	26	72	24	69
T1195	1	56	3	3	0	2	5	30	62	24	20
T1197	1	48	3	3	1	1	6	37	60	22	54
T1198	1	53	3	3	0	3	20	24	56	24	97.78
T1200	1	47	2	3	0	3	14	36	62	20	83
T1202	1	50	2	2	1	2	1	32	72	25	30
T1203	1	52	3	1	0	2	4	30	72	24	45
T1204	1	42	3	3	1	3	13	32	64	17	80
T1205	1	53	2	2	0	2	12	36	76	24	71
T1206	1	49	1	3	1	2	5	30	76	24	51
T1207	1	53	2	3	0	2	2	34	68	24	57
T1208	1	46	2	2	0	2	14	43	62	20	86
T1209	1	55	3	3	0	2	9	24	72	24	69
T1210	1	50	2	2	0	3	14	28	74	27	67.37
T1211	1	53	2	2	0	3	12	33	56	20	82
?	?	?	?	?	1	2	8	34	74	22	64
T1213	1	54	1	1	1	1	2	34	72	24	58
T1214	0	43	2	3	1	3	11	32	68	24	69
T1216	0	49	2	3	1	3	8	30	60	24	73.33
T1217	0	51	2	3	0	3	17	32	68	24	80
T1218	0	50	2	2	1	2	8	34	58	24	67
T1219	0	47	2	3	0	2	2	25	54	19	43
T1220	0	47	2	3	0	5	22	27	62	24	87
T1223	0	41	2	2	0	2	16	24	70	24	70
T1224	0	50	2	3	0	3	5	27	68	24	53
T1225	0	48	2	3	0	2	7	33	68	25	50
T1226	1	50	1	3	0	2	8	27	72	24	39
T1227	1	52	2	2	0	2	4	27	66	27	53
T1229	1	47	2	3	0	3	12	30	66	24	70
T1230	1	48	2	3	0	3	15	27	72	24	68
T1231	1	50	2	3	0	2	7	30	68	24	47
T1233	1	51	2	3	0	3	10	24	58	22	66
T1234	0	50	2	3	0	3	20	30	66	24	76
T1235	1	45	2	3	1	3	11	27	64	24	78
T1236	0	49	2	3	1	2	7	31	57.6	18	26
T1237	1	49	2	3	1	2	4.36	30	66	20	79
T1238	1	48	2	2	0	3	9	29	58	20	77
T1239	1	43	2	3	0	3	9	30	66	24	49
T1240	1	54	2	2	0	2	5	26	72	24	40
T1241	1	52	2	2	1	2	9	29	70	19	37
T1242	0	47	2	3	0	3	15	34	74	21	60
T1243	1	49	2	2	1	3	7	34	72	24	57
T1244	1	54	2	2	0	2	7	34	70	23	51
T1245	0	49	2	3	0	2	6	.	.	.	63
T1246	1	53	2	3	0	3	14	30	66	24	74.74
T1247	1	56	2	2	0	2	12	30	68	24	44
T1248	1	55	2	3	0	3	11	31	66	24	53
T1250	1	58	2	3	0	5	13	34	54	28	81
T1254	1	48	2	3	0	3	12	27	52	24	81
T1255	1	49	2	3	0	2	9	25	72	30	81
T1256	1	57	2	3	0	3	7	36	66	23	55
T1257	1	57	2	3	0	3	6	36	60	16	57
T1258	1	51	2	1	1	1	0	30	66	24	37
T1259	1	57	2	2	1	2	5	35	74	27	47
T1260	1	46	2	3	0	3	10.91	45	68	23	56
T1261	1	51	2	3	0	3	12	27	42	23	74
T1262	0	49	2	2	0	2	9	39	72	23	62
T1263	1	49	2	2	0	1	12	24	72	24	40
T1264	1	44	1	3	0	4	13	32	64	24	68
T1265	1	50	1	1	0	2	7	32	70	24	64
T1266	1	54	3	3	0	3	12	27	64	24	53
T1267	1	50	3	2	0	2	0	27	62	17	27
T1269	1	43	2	3	0	3	12	48	74	21	93
T1270	1	48	3	3	0	3	11	30	66	24	77
T1271	1	53	3	3	0	3	16	26	60	17	79
T1273	1	56	3	3	0	3	9.82	32	60	19	61
T1274	1	42	3	4	0	3	12	30	68	24	77.89
T1275	1	58	3	1	0	2	6	27	58	21	47
T1276	1	54	3	3	1	3	14	30	70	21	72
T1278	1	53	3	3	0	3	22	30	66	24	89
T1279	1	43	3	3	0	3	13	30	66	24	57
T1280	1	50	3	1	1	1	1	36	52	16	29
T1281	1	50	3	4	0	3	12	27	66	21	56
T1282	1	54	3	3	1	3	9	27	60	24	55
T1283	1	53	3	2	0	3	7	32	60	20	76
?	?	?	?	?	0	3	2.18	27	66	24	65
T1285	1	53	2	3	1	2	9	.	.	.	58.95
T1286	1	49	3	2	0	2	2	.	.	.	32
T1288	1	49	3	3	0	3	4	30	66	20	43
T1289	0	56	2	3	0	3	3.6	.	.	.	33.68
T1290	1	50	3	2	0	2	6	34	64	24	31
T1291	1	52	2	2	1	2	3	32	78	30	69
T1294	1	53	3	2	0	2	2	30	70	24	80
T1295	1	51	3	3	0	4	16	36	72	23	67.37
T1296	1	51	3	2	0	2	11	39	52	20	81
T1297	1	43	3	3	1	3	12	30	56	24	80
T1298	1	52	3	2	0	2	10	30	82	24	46
T1299	1	54	3	2	0	2	9	37	58	21	40
T1301	1	55	3	3	0	3	7	.	.	.	43
T1302	1	52	2	1	0	1	7	30	70	24	71
T1303	1	52	3	2	0	3	12	29	60	24	75
T1304	1	56	3	3	0	2	12	.	.	.	67
T1306	1	49	3	2	0	2	7	27	66	21	64
T1307	1	52	3	3	0	3	6	34	66	21	53
T1308	1	60	3	3	0	3	8	30	64	32	62.11
T1309	1	57	3	2	0	1	0	31	70	24	20
T1311	1	50	3	3	0	3	19	36	64	17	84
T1312	1	56	3	3	1	3	3	27	58	20	52
T1313	1	58	2	3	1	3	4	27	66	22	49
T1314	1	54	3	3	0	3	4	30	70	25	48.89
T1315	0	47	2	4	0	4	16	34	48	16	89
T1316	0	48	2	2	.	2	9	30	54	24	53
T1317	1	46	2	3	0	3	9	32	68	22	51
T1318	1	48	1	3	0	1	8	27	66	24	31
T1319	1	47	2	3	0	3	14	42	44	19	73
T1321	1	59	3	2	0	2	4	39	48	19	34
T1323	1	48	2	3	1	3	7	29	70	21	77
T1324	1	52	2	3	0	3	11	34	64	21	80
T1326	1	60	2	2	0	2	2	30	70	24	38
T1327	1	55	3	3	0	3	14	32	62	24	80
T1328	1	53	3	3	1	3	11	.	.	.	41.05
T1330	1	50	2	2	0	2	4	26	60	20	48
T1331	1	49	2	2	0	2	6	30	70	21	48
T1332	1	58	3	4	0	3	10	36	58	13.33	82
T1334	1	50	3	2	1	2	4	27	64	23	43
T1336	0	53	2	3	0	2	10	24	60	24	41
T1337	1	46	3	3	0	2	12	32	66	24	62
T1338	0	52	2	2	0	2	7	27	70	24	40
T1341	0	53	2	2	0	2	6	26	52	23	67
T1342	0	55	2	2	1	2	12	30	66	24	80
T1343	0	58	2	3	0	3	3.27	32	70	24	66
T1344	0	59	2	3	0	3	6	27	70	24	30.53
T1345	0	59	2	2	0	2	3	30	66	24	42
T1346	0	48	2	3	0	3	2	24	58	20	53
T1348	1	54	3	2	1	2	12	34	62	24	80
T1351	1	54	2	3	0	3	15	34	70	24	53
T1352	1	52	1	2	0	1	1	32	68	26	35
T1353	0	46	2	3	0	2	6	25	64	30	31
T1354	0	48	2	2	0	3	11	26	44	12	71.11
T1355	1	52	2	3	1	2	2.4	27	62	23	32
T1356	1	49	2	2	0	2	6	30	70	24	56.84
T1358	0	50	2	2	0	1	1	32	74	24	27
T1359	1	50	2	3	0	2	11	30	66	24	42
T1360	1	49	2	2	0	3	3	30	52	20	46
T1361	1	59	2	2	0	2	6	27	68	24	49
?	?	?	?	?	0	2	0	27	74	29	36
T1364	0	49	2	3	0	3	14	29	62	23	72
T1365	1	61	2	3	1	3	6	32	54	24	44.21
T1366	1	53	2	3	0	3	8	34	70	23	71
T1367	1	57	1	2	0	2	8	36	58	18	50
T1368	1	49	2	3	0	3	13	34	56	18	67
T1369	1	58	2	3	0	3	15	29	72	24	66
T1371	0	54	2	2	0	2	6	.	.	.	35
T1372	1	50	1	2	1	2	7	33	70	24	61
T1373	0	50	2	2	1	2	9	27	70	24	52.63
T1375	1	53	2	2	1	2	3	22	58	24	47
T1376	1	51	2	2	0	2	6	32	64	24	59
T1377	0	46	1	3	0	2	12	27	74	24	64
T1378	1	45	2	3	0	3	15	27	64	24	91
T1379	1	47	1	2	0	3	12	32	64	24	76
T1380	0	46	2	3	0	3	12	30	62	24	59
T1382	0	46	2	3	0	3	12	24	56	27	82
T1384	1	48	2	3	0	2	2	30	60	25	38
T1385	1	60	1	3	0	3	12	36	72	24	75
T1386	0	45	2	2	0	2	12	30	66	24	54
T1387	0	52	2	3	0	3	9	27	58.4	24	67
T1388	1	48	2	2	1	2	0	27	72	24	20
T1389	1	49	1	2	0	2	5	26	72	24	44
T1390	1	47	2	4	0	3	13	31	68	22	86
T1391	1	48	2	2	0	2	2	27	72	30	35
T1392	0	44	2	3	1	2	0	34	68	23	71
T1393	1	46	2	2	0	2	3	34	70	24	36
T1395	1	45	1	2	0	2	3	27	68	24	37
T1397	1	52	3	3	1	3	12	30	66	24	69
T1399	1	52	3	3	0	3	16	26.25	64	17	81.18
T1401	1	55	3	2	0	2	6	.	.	.	60
T1402	1	48	3	3	0	2	12	29	60	24	57
T1405	0	43	2	2	0	2	5	30	70	28	59
T1406	0	51	2	2	1	2	1	27	72	24	40
T1407	0	43	2	2	0	2	9	24	66	22	69
T1409	1	54	2	2	0	2	3	22.5	70	22	68
T1410	1	52	3	3	0	2	12	24	52	24	62
T1411	0	36	2	2	0	2	1	30	74	28	45
T1412	1	47	3	2	0	2	10	32	66	24	47
T1413	1	29	2	3	0	3	0	27	62	24	20
T1414	1	50	2	3	1	2	13	34	84	21	46
T1415	0	41	2	3	0	3	8	.	.	.	79
T1416	1	45	2	3	0	2	15	46	70	21	79
T1417	1	49	1	2	0	2	2	27	64	24	54
T1418	1	48	2	3	0	3	10	27	56	24	55
T1419	1	49	1	2	0	2	4	30	80	30	35
T1420	1	52	3	2	1	2	3.27	29	66	31	50
T1421	1	43	2	3	0	2	8	32	70	22	63.43
T1422	0	51	1	2	1	2	4	24	70	24	35
T1423	1	51	1	2	1	2	5	30	80	23	24
T1424	1	52	2	1	0	1	3	35	68	26	23
T1425	1	48	2	2	0	2	7	30	72	24	56
T1426	1	46	2	3	0	3	12	27	72	24	46
T1427	1	46	2	3	0	3	12	32	70	24	61
T1428	1	52	2	2	0	2	5	27	70	24	47
T1429	1	50	2	3	0	3	11	.	.	.	61
T1430	1	60	2	2	1	2	3	34	72	20	48
T1433	1	57	3	3	0	2	12	30	61.6	24	76
T1434	0	50	2	2	0	2	0	30	62	24	28
T1435	1	52	2	2	0	2	4	29	70	24	47
?	?	?	?	?	0	3	9	34	62	21	84
T1437	1	52	2	3	0	3	8.73	24	48	16	67
T1438	1	58	2	3	0	3	12	.	.	.	75
T1439	1	52	2	3	0	3	6	37	58	19	60
T1440	0	43	2	3	0	3	13	34	66	19	60
T1442	1	60	2	3	0	3	12	22.5	66	24	45
T1443	1	45	2	2	1	2	3	33	68	21	62
T1444	1	52	2	1	0	1	0	18	96	32	26
T1445	1	48	2	2	0	1	0	29	76	29	38
T1446	1	47	3	3	0	3	12	24	54	20	74
T1447	0	55	3	3	1	3	6	.	.	.	68
T1448	0	52	3	2	0	2	4	27	74	24	44
T1449	1	48	2	2	0	2	13	36	72	22	68
T1450	1	47	2	3	0	2	5	29	68	24	65
T1453	1	51	3	2	0	2	5	30	76	18	65.43
T1455	1	49	3	3	0	3	11	27	70	19	65
T1458	1	53	3	2	0	2	2	27	70	24	48
T1459	1	51	3	3	0	.	12	30	56	21	81
T1460	0	45	3	3	0	3	5	29	52	18	39
T1462	1	47	1	2	1	1	3	30	78	32	64
T1463	1	51	2	3	0	3	12	28	58	20	83
T1464	1	47	2	4	0	4	15	32	58	23	76
T1465	1	54	2	2	0	2	2	27	72	27	45
T1466	1	47	2	4	1	4	17	26	60	19	79
T1467	1	47	2	3	0	3	9	34	74	20	72
T1468	0	54	2	3	1	3	6	27	70	24	46
T1469	1	54	2	3	0	3	12	36	60	24	60
T1470	1	52	1	3	0	3	10.91	32	68	24	72
T1471	1	48	1	3	0	2	4	34	60	24	40
T1472	1	49	1	3	0	3	8	27	80	23	48
T1473	1	50	2	3	0	3	7	27	72	24	44
T1474	1	60	2	2	1	2	13	27	62	24	64
T1475	1	49	1	1	0	1	0	30	88	24	40
T1476	1	54	2	2	0	2	4	34	60	24	50
T1477	1	47	2	3	0	3	7	41	74	25	82
T1478	1	47	1	2	0	2	3	42	78	24	31
T1479	0	47	2	3	0	4	15	39	52.8	21	77
T1480	1	58	2	1	0	1	0	31	56	24	47
T1481	0	43	1	3	0	2	16	29	72	24	78
T1482	0	52	2	3	0	2	6	27	64	22	46
T1483	1	56	1	3	1	3	5	30	76	27	35
T1484	0	43	2	2	0	2	4	27	66	20	50
T1485	1	54	2	3	0	3	12	30	70	24	67
T1486	1	54	2	1	1	1	2.18	34	72	24	23
T1487	1	51	2	2	0	2	7	.	.	.	60.75
T1488	0	50	2	1	1	2	2	33	62	23	25
T1489	0	59	2	3	.	3	7	27	64	24	72
T1490	1	59	2	2	0	2	6	27	68	25	40
T1492	1	53	2	1	0	1	0	27	72	27	23
T1493	1	45	2	3	0	3	7	27	58	22	60
T1494	1	52	2	2	0	2	3	30	62	24	29
T1495	0	47	2	2	0	2	7	24	62	24	59
T1496	0	43	2	3	0	2	9	29	62	24	69
T1497	1	55	2	3	1	3	8	24	64	24	56
T1498	1	46	1	3	0	3	12	30	72	24	69
T1500	1	51	2	3	1	3	13	27	64	25	69
T1501	0	54	2	2	0	2	7	27	64	25	43
T1502	1	50	2	2	0	2	7	34	52	24	56
T1503	1	51	2	3	0	3	12	26	60	24	89
T1504	0	45	2	4	0	2	9	27	54	24	78
?	?	?	?	?	0	3	7	30	68	24	64
T1506	1	52	2	4	0	4	21	34	58	18	75
T1507	.	55	2	3	0	2	8	27	68	24	29
T1508	1	51	2	1	1	1	0	29	80	32	24
T1509	0	49	2	2	0	2	4	27	70	25	54
T1511	0	45	2	3	0	3	8	43	60	26	81
T1513	0	45	2	3	0	2	6	31	66	24	51
T1514	0	49	2	3	0	2	8	30	54	22	53
T1515	0	50	2	3	0	1	12	30	74	29	42
T1516	1	47	2	4	0	3	7	27	70	24	76
T1518	1	53	3	3	0	2	3	29	54	21	35
T1519	1	47	2	2	0	3	11	34	62	23	64
T1521	1	52	2	3	0	3	15	36	78	26	62
T1523	1	52	3	3	0	2	9	37	52	14	55
T1524	1	53	3	3	0	4	15	30	62	26	65
T1525	1	41	2	3	0	3	11	24	52	24	47
T1526	1	49	1	1	1	2	5	29	72	22	38
T1527	1	33	1	3	0	2	6	32	76	26	53
T1528	1	49	3	.	0	2	6	24	68	24	63
T1529	1	49	3	2	0	2	1	25	76	32	40
T1530	1	52	2	2	1	2	9	30	70	26	52
T1531	1	52	1	2	0	2	10	34	70	22	49
T1532	0	50	2	2	1	1	1	31	62	23	53
T1533	0	46	2	3	0	2	9	34	68	24	55
T1534	1	52	3	2	0	2	3	24	56	24	50
T1536	1	46	3	3	0	2	7	29	70	24	55
T1539	1	43	2	3	0	3	12	27	72	24	57
T1541	0	44	2	3	0	4	13	34	56	19	83
T1542	1	28	2	3	0	3	2	.	.	.	35
T1544	0	41	3	3	0	2	4	26	58	24	40
T1545	1	42	2	3	0	3	12	27	66	21	68
T1546	0	49	1	2	0	2	5	27	70	24	36
T1547	1	49	2	3	1	2	3	29	68	24	53
T1548	1	53	3	3	0	2	8	37	74	26	51
T1549	0	45	3	3	0	3	5	.	.	.	28
T1551	1	38	3	3	1	3	11	34	62	22	70
T1552	1	28	2	4	0	3	5	32	52	22	71
T1555	1	47	3	3	0	3	13	36	60	16	80
T1556	1	62	3	2	0	1	5	31	86	30	25
T1557	0	47	2	2	0	2	12	36	66	18	62
T1558	1	64	2	4	1	2	4	27	69.6	24	29
T1559	0	50	2	3	0	3	15	32	72	23	64
T1560	1	53	1	2	1	2	9	31	72	21	46.29
T1562	1	52	1	4	0	3	12	27	70	23	74
T1563	0	45	2	2	0	2	8	24	64	28	69
T1564	1	61	2	3	0	2	8	27	70	24	41
T1565	1	49	2	3	1	3	16	30	68	23	72
T1566	1	50	2	3	0	3	6	30	72	24	64
T1567	1	57	2	3	0	2	7	30	72	26	40
T1568	1	53	2	2	0	2	3	27	72	24	56
T1569	1	54	2	3	0	2	9	27	68	24	45
T1570	1	54	2	3	0	3	9	32	74	24	63
T1571	1	36	2	4	0	4	16	40	54	24	93
T1572	0	46	2	4	1	.	11	27	58	23	75
T1573	0	47	2	3	0	2	8	27	58	22	57
T1574	1	50	2	2	0	2	8	36	70	24	48
T1575	1	28	2	3	0	3	9	30	70	27	57
T1576	1	50	2	3	1	3	8	27	68	24	79
T1577	0	55	.	3	0	1	1	25	78	24	34
T1578	1	53	2	3	0	3	12	27	68	24	63
?	?	?	?	?	0	2	3	27	70	24	44
T1580	1	46	1	2	0	2	12	32	70	24	45
T1581	1	50	2	2	0	2	12	24	62	24	71
T1582	1	53	2	2	0	2	11	30	70	22	64
T1583	0	44	2	2	1	1	2	32	68	17	29
T1584	1	54	2	3	0	3	12	36	70	20	31
T1585	0	48	2	2	0	2	6	27	60	24	48
T1586	1	28	.	2	1	2	10	24	56	24	68
T1587	1	37	2	2	0	3	11	36	60	24	60
T1588	1	27	2	3	0	2	1	30	58	20	56
T1589	1	52	2	3	0	3	6	.	.	.	57
T1590	0	45	2	2	1	2	12	27	60	22	70.25
T1591	1	50	2	3	0	2	1	32	70	22	34
T1592	1	31	2	3	0	2	11	24	68	24	51
T1593	0	42	2	3	1	3	11	26	58	24	56
T1594	1	47	1	2	0	2	5	27	70	23	55
T1595	1	50	2	5	1	4	24	32	70	22	78.75
T1596	1	53	2	3	0	3	5.45	30	64	24	80
T1597	0	48	2	4	0	3	13	27	60	24	80
T1598	0	46	2	2	0	1	4	24	72	21	25
T1599	0	45	2	2	1	2	4	36	68	24	42
T1600	0	47	2	3	0	3	4	29	56	21	67
T1601	0	45	2	3	0	3	7	29	60	22	51
T1602	0	50	2	2	1	2	1	32	68	26	33
T1603	0	59	2	3	0	3	17	30	56	24	74
T1604	1	54	1	2	1	2	7	24	72	24	43
T1606	1	54	2	1	0	1	0	29	90	32	21
T1607	1	51	2	3	0	3	13	30	70	22	75
T1609	1	51	2	3	0	3	10	31	64	22	66
T1611	1	53	2	1	1	3	12	27	66	24	54
T1612	0	47	2	3	0	3	13	29	62	24	70
T1613	1	48	2	2	0	2	7	26	62	22	60.14
T1614	0	48	2	3	0	4	11	36	56.8	23	81
T1615	0	42	2	2	0	1	2	27	70	24	41
T1616	1	56	1	2	0	2	6	27	70	24	43
T1617	0	47	2	4	0	3	21	24	60	24	80
T1618	1	61	2	2	1	1	0	24	64	24	36.67
T1619	0	43	2	1	0	1	7	27	66	24	58
T1620	0	48	2	3	0	3	11	26	60	24	49
T1621	1	53	2	2	0	3	5	30	70	21	58
T1622	0	48	2	2	0	2	10	24	58	24	71
T1623	1	56	2	3	1	3	15	27.5	70	24	72
T1624	1	50	1	2	0	2	3	32	68	24	54
T1625	1	29	2	3	0	2	5	26	52	21	66
T1626	1	54	1	3	0	2	8	34	74	23	46
T1627	0	31	2	3	1	2	9	30	54	18	74
T1628	1	45	2	3	1	4	17	29	62	21	86
T1629	0	46	1	2	0	2	14	34	74	23	51
T1630	1	51	2	2	1	2	3	31	74	21	36
T1631	1	51	3	2	0	2	12	30	66	24	74
T1632	1	32	2	1	0	1	3	37	88	25	26
T1633	0	49	3	3	1	3	13	36	56	22	69.57
T1634	1	45	2	2	0	2	5	34	50	22	59
T1635	0	47	3	3	0	3	8	32	70	23	73
T1636	0	48	3	2	0	2	6	30	62	24	54
T1637	1	47	1	2	1	3	5	34	68	23	69.5
T1638	1	51	2	4	0	4	19	42	54	18	100
T1639	1	48	2	3	1	2	11	27	64	21.33	77
T1640	1	58	2	2	0	2	8	36	66	24	49
T1641	0	46	2	2	0	.	7	.	.	.	59
?	?	?	?	?	0	2	16	27	58	24	61
T1643	1	52	2	3	1	3	4	34	68	24	55
T1644	0	39	3	3	0	4	14	34	58	16	63
T1646	1	25	2	3	0	3	8	29	72	23	75
T1647	0	45	3	3	0	3	10	30	52	20	56
T1648	1	46	2	4	0	4	8	36	50	18	80
T1649	0	27	2	2	0	2	7	29	56	23	83
T1650	1	28	2	2	0	1	3	29	66	24	71
T1651	1	49	2	5	0	4	28	38	60	24	104
T1652	0	47	2	3	0	2	2	27	64	24	23
T1653	1	51	3	3	0	3	14	27	60	20	80
T1654	1	49	3	1	0	1	14	24	60	22	61
T1655	1	49	3	4	1	3	15	24	56	24	80
T1656	1	53	2	3	0	2	10.91	30	70	24	73
T1657	1	52	3	3	1	3	9	29	60	24	49
T1658	1	52	1	2	1	2	5	27	70	24	45
T1659	1	48	3	3	0	3	4	25	70	24	64
T1660	1	36	3	3	0	3	7	27	58	24	65
T1661	1	52	2	3	0	3	6	34	72	23	36
T1662	1	41	3	2	1	2	8	29	80	19	36
T1663	1	45	2	3	0	4	18	.	.	.	74
T1664	1	27	2	3	0	2	10	29	68	22	68
T1665	1	43	3	4	0	3	19	36	58	24	92
T1666	1	45	2	3	0	3	10	38	70	24	64
T1667	1	50	3	2	1	2	12	24	54	24	47
T1668	0	43	3	2	1	2	8	27	70	24	68
T1670	1	45	2	3	0	3	13	.	.	.	86
T1672	0	47	2	2	0	2	3	30	70	23	41
T1673	1	45	2	3	0	2	10	27	68	24	66
T1674	1	42	1	3	1	2	11	33	66	23	69
T1675	0	51	2	2	0	2	4	27	62	24	67
T1676	1	44	2	3	0	3	11	32	62	24	80
T1677	1	54	2	2	0	2	6	34	50	23	46
T1678	1	57	2	2	0	2	4	30	68	24	45.75
T1680	0	43	2	3	1	2	2	27	64	24	35
T1681	0	45	2	3	0	3	8.73	24	56	16	84.14
T1682	0	44	2	4	0	3	6	26	64	24	59
T1683	1	50	2	3	0	3	4	32	66	24	61
T1684	1	47	2	2	0	2	3	27	74	24	33
T1685	0	49	2	3	1	2	12	27	70	31	61
T1686	0	45	2	3	0	3	10	30	80	28	48
T1687	0	47	2	3	0	4	18	29	62	22	85
T1688	0	46	2	3	0	3	6	36	70	23	57
T1689	0	51	2	3	0	3	8	34	62	24	71
T1690	0	46	2	3	0	3	9	32	64	24	61
T1691	0	46	2	3	0	2	4	24	60	24	36
T1692	0	44	2	2	0	2	6	27	62	24	48
T1693	0	47	2	3	.	3	9.82	30	66	24	56.5
T1694	0	45	2	3	0	3	7	29	62	24	85
T1695	0	28	2	2	0	2	3	27	64	26	68
T1696	0	47	2	2	0	1	11	34	60	19	62
T1697	0	51	2	2	1	2	12	24	70	24	59.29
T1698	1	46	2	4	0	4	22	27	44	24	87
T1699	1	33	2	2	0	2	2	26	76	32	63
T1700	0	49	2	3	0	3	13	27	52	24	81
T1701	0	44	1	2	0	2	8	32	72	24	42
T1702	0	44	2	3	0	3	8	34	68	24	50
T1703	0	45	2	3	0	2	5	27	64	24	36
T1704	0	34	2	4	.	4	16	31	50	18	91
T1705	0	32	2	4	0	3	8	40	72	18	71
?	?	?	?	?	0	3	7	27	74	26	72
T1707	1	48	2	3	0	3	9	32	70	24	64
T1708	1	48	2	3	0	3	3	37	74	21	44
T1709	1	51	2	2	0	2	8	.	.	.	61
T1710	1	43	2	2	0	2	1	30	58	24	55
T1711	1	36	2	3	1	3	5	27	60	20	66
T1712	1	29	2	2	0	3	12	27	70	24	81
T1713	0	45	2	3	0	3	11	24	58	22	67
T1714	1	47	1	2	0	2	12	32	70	24	72
T1716	1	48	2	2	0	2	8	37	64	22	41
T1717	0	44	2	3	0	3	13.09	34	64	24	79
T1718	1	46	2	3	1	3	9	35	62	24	55
T1719	0	51	2	2	0	2	4	30	56	24	30
T1720	1	54	1	2	0	2	4	30	78	24	34
T1721	1	49	2	2	0	2	4	27	54	23	33
T1722	1	47	2	3	0	3	12	29	76	22	60
T1723	1	46	1	4	0	4	22	36	62	20	88
T1724	0	44	3	4	0	3	15	32	56	23	81
T1725	1	25	2	2	0	3	8	27	58	24	52
T1726	0	47	2	2	0	2	10	34	67.2	32	74
T1727	1	52	2	2	0	2	10	36	66	21	60.33
T1728	0	45	2	2	0	2	11	30	66	24	75
T1729	1	53	2	3	0	3	11	32	70	24	77
T1730	1	44	2	2	0	2	6	30	70	24	62
T1732	1	45	2	1	1	1	0	32	70	24	55.86
T1733	1	52	1	2	1	1	4	27	74	24	45
T1734	1	46	2	2	0	2	6	24	60	24	40.33
T1735	0	43	2	3	0	2	8	30	54	21	72
T1737	1	48	1	2	0	2	12	27	72	24	55
T1738	1	46	2	2	1	2	11	26	62	23	73
T1741	0	46	2	3	0	2	7	27	74	24	42
T1742	1	28	2	3	0	2	6	30	60	23	41
T1743	0	48	2	3	0	3	5	30	68	24	63
T1744	1	29	2	2	0	2	10	36	70	25	53
T1746	1	54	2	2	1	2	10	27	68	24	46
T1747	1	48	2	2	1	2	12	30	72	21	57
T1748	1	45	2	3	0	3	12	30	58	23	80
T1750	1	48	2	2	1	2	15	30	66	24	82
T1751	1	50	2	3	1	3	7	30	56	18	73
T1752	1	51	2	3	0	3	6	32	54	22	62
T1753	1	63	2	5	0	5	31	38	50	9	110
T1754	1	45	2	2	0	3	13	34	46	22	88
T1755	1	45	2	2	0	2	5	30	66	24	40.24
T1756	1	52	2	3	0	3	13	36	62	18	68
T1757	1	51	1	4	0	.	10	36	72	28	85
T1758	1	45	2	3	0	3	9	.	.	.	46
T1761	0	44	2	3	0	2	3	36	72	24	42
T1762	1	37	2	3	0	3	12	36	66	20	82
T1763	1	43	2	2	0	1	5	25	78.4	30	51
T1764	1	37	3	3	0	4	14	30	40	21	80
T1766	1	37	3	3	0	2	14	32	70	20	67
T1768	1	43	3	2	0	3	7	34	66	24	53
T1769	1	37	3	2	0	2	5	30	70	27	24
T1770	1	31	3	4	0	4	16	30	64	24	84
T1771	1	42	3	3	0	3	9	30	56	23	76
T1773	1	43	3	2	1	2	2	30	68	21	59
T1774	1	49	3	4	0	4	19	35	44	12	102
T1776	1	43	3	1	0	1	4.36	.	.	.	45
T1777	1	37	3	5	0	5	33	40	46	17	98
T1778	1	42	3	2	0	2	6	26	52	19	53
?	?	?	?	?	0	3	7	27	48	20	77
T1780	1	44	3	2	0	2	7.2	29	69.6	18	60
T1782	1	37	3	3	1	2	5	31	60	13	70
T1784	1	37	3	3	0	3	11	26	48	20	72
T1785	1	50	3	2	0	2	7	32	58	22	52
T1786	1	46	3	3	0	3	12	30	56	24	43
T1788	1	56	3	3	0	2	5	24	60	24	57
T1790	1	51	3	2	1	2	7	34	54	19	79
T1791	1	56	3	2	1	1	4	30	64	17	37.5
T1793	1	49	3	2	0	2	10	24	60	23	67
T1794	1	37	3	2	0	1	0	27	72	24	42
T1795	1	50	3	2	1	2	8	27	74	23	46
T1796	1	54	2	3	0	2	13	.	.	.	44.17
T1797	1	57	3	4	0	4	21	30	64	20	87
T1798	1	58	3	3	0	3	12	34	48	14	69
T1800	1	53	3	4	0	3	12	32	54	19	61
T1801	1	51	3	1	1	1	0	27	58	24	45
T1803	1	55	3	3	0	3	12	30	66	24	80
T1804	1	52	3	2	1	2	8	31	52	18	62
T1806	1	50	3	3	0	3	12	32	56	20	75
T1808	1	58	3	4	0	3	23	38	54	20	92
T1810	1	49	3	2	0	3	13	32	48	20	54
T1811	1	42	2	4	1	3	18	34	58	24	66
T1812	0	42	2	3	0	3	3	27	62	24	61
T1813	0	62	2	3	0	3	14	27	68	18	47
T1814	1	55	2	3	0	2	7	34	62	24	47
T1815	1	61	1	2	0	2	12	30	68	24	58
T1816	0	45	2	3	1	3	7	33	64	24	69
T1817	0	50	2	2	1	2	19	31	64	24	69
T1818	1	49	3	3	0	3	12	28	64	17	74
T1819	1	52	2	3	0	3	5	48	80	20	59
T1820	0	36	2	1	0	2	8	43	60	20	39
T1821	1	48	2	2	1	2	2	36	54	23	43
T1822	0	50	3	3	0	3	18	33	54	24	79
T1823	0	45	3	3	0	3	11	24	62	24	86
T1824	1	29	2	2	0	2	5	31	62	21	65
T1825	1	46	1	2	1	2	2	35	62	22	37
T1826	1	44	2	2	0	2	5	32	70	23	70
T1827	1	29	2	2	1	2	7	27	54	20	56
T1829	1	28	2	2	0	2	3	27	66	22	71
T1830	1	53	2	3	1	3	12	30	74	24	40
T1831	1	42	3	3	0	3	12	37	60	20	74
T1833	0	39	3	3	0	2	7	30	70	21	42
T1834	1	48	3	4	1	3	18	34	58	22	85
T1835	0	51	2	3	1	2	3	27	64	24	67.45
T1836	0	54	2	3	0	3	4	30	66	24	55
T1837	0	42	2	1	0	1	2.18	30	74	24	43
T1838	1	55	1	3	0	3	10	27	74	29	71
T1839	0	44	2	2	0	2	4	29	52	23	54
T1840	0	44	2	3	0	2	10	29	70	24	63
T1842	1	47	2	2	0	2	4.36	31	72	24	66
T1843	1	51	2	2	0	2	3	26	72	24	49
T1844	1	51	1	3	0	3	12	27	72	24	45
T1847	1	46	3	3	0	3	14	34	54	24	65
T1848	1	56	3	3	0	2	14	27	72	21	57
T1850	0	39	3	3	0	3	18	30	62	23	70
T1853	1	49	1	2	.	2	1	28	70	22	38
T1855	1	51	3	3	1	2	7	30	70	23	76
T1856	1	47	2	3	0	3	12	34	64	21	80
T1857	1	41	3	3	0	3	11	36	52.8	19	87
?	?	?	?	?	0	3	13	32	56	24	74
T1860	1	51	3	3	0	3	22	30	66	24	79
T1862	1	63	3	3	0	2	2	32	66	21	42
T1863	1	44	3	3	0	3	11	27	56	22	71
T1864	1	45	3	1	0	3	12	32	68	24	50
T1865	0	35	3	2	0	3	16	27	62	24	70
T1866	0	36	2	3	1	3	12	34	64	24	61
T1867	1	49	3	3	0	2	13	31	54	22	75
T1868	1	61	3	3	0	2	4	30	54	17	22
T1869	1	53	3	2	0	2	7	32	56	23	53
T1870	1	50	3	2	0	2	1	30	68	20	47
T1871	1	47	3	3	0	3	10	33	60	22	57
T1872	1	48	2	2	0	2	12	34	58	24	54
T1873	1	43	3	2	0	2	12	24	62	23	60
T1874	0	49	3	4	1	3	13	42	68	23	68
T1875	1	49	3	3	0	3	15	27	52	24	73
T1876	1	45	3	3	0	3	8	32	66	22	61
T1877	0	38	3	2	1	2	8	30	64	24	67
T1878	1	46	3	2	1	2	13	33	52	20	72
T1879	1	52	3	3	1	3	28	34	70	23	90
T1880	1	32	3	2	0	3	21	31	36	17	80
T1881	0	44	2	2	1	2	9	34	56	24	56
T1882	1	47	3	3	0	3	16	31	36	19	66
T1883	1	63	2	1	0	1	0	27	66	21	36
T1884	1	43	3	3	0	3	5	30	64	24	68
T1885	1	48	3	3	1	3	5	36	50	21	49
T1886	0	43	3	2	0	2	7	31	60	24	47
T1889	0	48	3	3	0	2	5	.	.	.	35
T1890	1	45	3	2	0	2	4.36	32	62	24	70.33
T1891	1	46	3	2	0	2	1	24	58	22	50
T1892	1	52	3	3	0	3	5	24	52	20	73
T1893	0	36	2	3	0	3	8	29	58	20	51
T1894	1	48	2	2	0	2	11	33	66	32	59
T1895	1	37	2	3	1	3	12	32	70	24	72
T1896	1	47	3	3	1	3	10	42	52	19	43
T1897	1	48	2	2	0	2	4	32	70	24	47
T1900	1	42	3	3	0	3	14	32	56	24	92
T1901	1	48	3	2	0	3	15	30	58	22	53
T1902	1	59	3	2	0	3	12	30	66	24	60
T1903	1	45	3	2	0	2	12	30	68	24	73
T1904	1	50	3	3	0	3	16	31	72	24	73
T1905	1	45	3	3	0	3	14	36	56	23	81
T1906	1	36	3	3	0	3	13.09	30	66	22	58
T1907	1	37	3	3	1	3	18	31	80	24	82
T1908	1	41	3	1	1	1	2	34	58	24	81
T1909	1	37	2	2	0	2	4	27	70	24	66
T1911	1	49	3	3	0	3	2	34	66	20	40
T1912	1	41	3	4	0	4	25	44	66	20	60
T1913	1	36	3	3	0	3	17	39	58	16	79
T1915	0	43	2	4	0	5	20	43	60	22	102
T1916	0	47	2	2	0	2	12	34	62	24	56
T1917	1	48	2	2	1	2	2	26	78	32	21
T1919	1	44	3	3	0	3	12	34	64	21.33	72
T1920	1	37	3	2	.	2	12	30	76	24	74
T1921	1	51	3	2	1	2	2	30	72	24	44
T1923	1	37	3	3	0	3	3	32	70	24	70
T1924	1	48	2	3	0	3	13	29	68	21	60
T1925	1	57	3	2	0	2	4	30	68	24	40
T1926	1	50	3	3	0	3	12	27	62	24	69
T1927	0	49	2	3	0	3	13	32	78.4	24	62
?	?	?	?	?	0	2	8	32	70	24	64
T1929	0	55	2	2	0	2	2	24	62	24	31
T1930	1	50	2	2	0	2	12	34	60	20	71.14
T1931	0	37	2	3	0	3	13	30	66	24	75
T1932	1	42	1	3	0	3	9	36	66	24	65
T1933	1	54	2	2	0	2	12	30	64	24	59
T1934	0	45	3	2	0	2	10	30	56	24	60
T1937	1	28	2	3	1	3	3	.	.	.	66
T1938	0	45	2	3	0	3	11	27	66	24	72
T1939	1	62	2	2	0	2	4	30	70	23	51
T1940	1	55	2	3	1	3	13	34	66	24	81
T1941	1	50	1	3	0	3	9	27	70	23	49
T1942	1	47	1	2	1	2	12	34	78	24	67.5
T1944	1	53	2	2	1	2	0	32	66	24	33
T1945	1	54	2	3	0	2	13	27	68	24	64
T1946	1	50	2	3	0	3	12	32	58	24	68
T1947	1	47	2	2	0	2	7	.	.	.	58
T1948	0	51	2	2	0	2	10	35	70	22	44
T1949	1	47	1	2	0	1	2	33	84	24	27
T1950	0	56	2	3	0	3	12	32	58	23	73
T1951	1	54	2	3	1	2	11	32	70	23	74
T1952	1	53	2	4	0	3	11	27	60	24	77
T1953	0	46	2	2	0	1	6	32	58	21	68
T1954	1	43	1	1	1	1	0	28	86	24	36
T1955	1	52	2	2	0	2	2	30	72	24	45
T1956	1	45	2	2	1	2	6	34	62	22	38
T1957	1	54	2	2	1	2	3	24	70	24	42.14
T1958	1	51	1	3	0	3	9	32	70	20	63
T1959	1	45	3	1	0	2	5	32	74	24	37
T1960	0	45	2	3	1	2	8	29	62	20	56
T1961	1	56	2	3	0	3	10	27	72	24	46
T1962	1	47	2	3	0	3	9	30	66	21	48
T1963	0	40	2	2	0	2	7	24	60	26	65
T1964	0	51	2	3	.	4	26	44	52	19	79
T1965	1	36	2	2	0	2	4	29	68	24	48
T1966	1	31	2	3	0	3	8	24	64	24	73
T1967	1	47	2	4	1	2	8	24	72	28	71
T1968	1	28	2	3	0	3	8	24	68	23	74
T1969	1	49	2	4	0	4	15	34	56	28	84
T1970	1	28	2	2	0	2	6	26	62	24	72
T1971	1	26	.	2	0	2	2	24	72	23	58
T1972	0	42	2	2	1	1	2	32	64	24	76
T1973	1	48	2	1	0	1	0	30	66	24	29
T1974	0	42	2	2	0	2	3	27	68	24	38
T1975	1	55	2	3	1	3	12	34	62	24	61
T1976	0	43	2	3	1	3	12	36	68	19	80
T1977	1	48	2	3	0	3	14	34	72	24	73
T1978	1	51	3	2	0	2	8	30	66	24	80
T1979	1	50	2	3	0	3	12	24	54	22	67
T1980	1	48	2	3	0	3	2	27	60	24	38
T1981	1	55	2	3	0	3	12	31	52	22	60
T1982	1	49	2	2	0	2	0	34	72	24	32
T1983	1	60	2	2	0	2	4	27	66	24	34
T1984	1	62	3	2	1	2	4.36	27	70	24	70.86
T1985	1	57	2	3	0	2	8	30	72	30	52
T1986	1	42	2	2	0	2	5	27	68	24	46
T1987	1	58	1	3	0	3	10	34	68	23	61
T1988	1	45	2	3	1	2	6	24	60	24	69
T1989	0	43	2	3	0	3	6	27	60	22	38
T1990	0	47	2	2	0	2	7	30	70	21	57
?	?	?	?	?	0	2	4	32	68	24	64
T1993	1	50	1	3	0	3	11	34	66	23	61
T1994	1	47	1	3	0	3	12	.	.	.	59
T1995	1	49	2	3	0	2	8.4	27	74	20	57
T1996	1	50	2	3	0	3	12	27	60	24	76
T1997	1	48	2	3	0	3	6	27	68	24	57.86
T1998	1	52	2	2	1	2	5	37	72	24	37
T1999	1	44	2	3	0	3	12	24	50	24	60
T2000	1	61	2	2	1	2	10.91	.	.	.	67.57
T2001	1	42	2	3	0	3	0	30	70	24	51.07
T2002	1	50	1	1	0	1	1	27	68	26	37
T2003	1	58	1	1	1	1	3	23	88	25	34.67
T2004	1	29	.	2	0	3	10	25	52	24	58
T2006	0	57	2	3	0	2	11	27	58	23	47
T2007	1	55	2	3	1	2	8	25	64	20	55.33
T2009	1	52	2	4	0	3	12	28	56	23	89.08
T2010	1	50	2	3	0	3	11	32	66	22	53
T2011	1	53	3	3	0	3	9	24	60	22	44
T2012	1	46	2	3	0	2	9.6	34	64	24	51
[truncated: 1,110 more rows]
